# Supplementary material for: Transcriptomic analysis links hepatocellular carcinoma (HCC) in HZE ion irradiated mice to a human HCC subtype with favorable outcomes
Source: Sci Rep. 2021 Jul 7;11:14052. doi: 10.1038/s41598-021-93467-3 (PMC8263559; doi:10.1038/s41598-021-93467-3)
Supplement: Supplementary file 2 — Supplementary Table S1. [file 41598_2021_93467_MOESM2_ESM.xlsx]

## Sheet: Sheet1
Pathology	Radiation	LET	Dose (Gy)	Number of Samples
HCC	Fe	High	0.1	1
HCC	Fe	High	0.2	2
HCC	Fe	High	0.4	1
HCC	Si	High	0.2	1
HCC	Si	High	1	2
HCC	γ-ray	Low	2	2
HCC	γ-ray	Low	3	1
HCC	Sham	None	0	4
Normal	Fe	High	1	10
Normal	γ-ray	Low	3	1
Normal	γ-ray	Low	5	1
Normal	γ-ray	Low	6	1
Normal	γ-ray	Low	7	1
Normal	Sham	None	0	6
			Total Samples	34
