# Supplementary material for: Transcriptomic analysis links hepatocellular carcinoma (HCC) in HZE ion irradiated mice to a human HCC subtype with favorable outcomes
Source: Sci Rep. 2021 Jul 7;11:14052. doi: 10.1038/s41598-021-93467-3 (PMC8263559; doi:10.1038/s41598-021-93467-3)
Supplement: Supplementary file 3 — Supplementary Table S2. [file 41598_2021_93467_MOESM3_ESM.xlsx]

## Sheet: GeneList_highLETvsNormal
Table S2A. Differntially Expressed Genes in High-LET Radiation-induced HCC
Symbol	ID	Expr p-value	Expr False Discovery Rate	Expr Fold Change
0610040b10Rik	ILMN_1242334	5e-05	0.00327	-2.098
1110038b12Rik	ILMN_2714787	0.000798	0.0186	2.14
1700020n18Rik	ILMN_1245336	0.0071	0.0775	1.612
1700022n22Rik	ILMN_1225466	0.00119	0.0242	-1.859
1700047g07Rik	ILMN_1239313	0.00936	0.0931	-1.431
1810062g17Rik	ILMN_2590627	0.00563	0.067	1.759
2410006h16Rik	ILMN_1231490	0.000284	0.00972	2.65
2610035d17Rik	ILMN_1226017	0.000266	0.00931	-2.101
2610044o15Rik8	ILMN_1260441	0.0077	0.0819	-1.809
2610524h06Rik	ILMN_1225123	0.000863	0.0195	2.384
3010003l21Rik	ILMN_2642052	0.00837	0.0867	1.952
4732465j04Rik	ILMN_1234752	1.61e-05	0.00156	-1.769
5033430i15Rik	ILMN_2593994	4.53e-08	4.36e-05	-3.132
6430590a07Rik	ILMN_2584805	0.00128	0.0253	-2.165
8430432a02Rik	ILMN_1233013	0.00732	0.0792	-1.71
9130409i23Rik	ILMN_2830666	6.84e-07	0.000246	-6.929
9330151l19Rik	ILMN_1256968	0.00122	0.0245	-2.991
A1bg	ILMN_2529071	0.00445	0.0569	25.736
A1cf	ILMN_2609121	2.22e-06	0.000463	-1.955
A430010j10Rik	ILMN_1230689	0.00236	0.0378	-1.579
A430090l17Rik	ILMN_1228541	0.00677	0.0751	-1.961
A730020m07Rik	ILMN_2643900	0.00971	0.0956	-1.423
A930018m24Rik	ILMN_2776710	1.44e-06	0.000391	-4.654
A930033h14Rik	ILMN_1227608	0.00919	0.092	2.662
Aadat	ILMN_2594302	0.0012	0.0243	-2.434
Aagab	ILMN_2892904	0.000278	0.0096	-1.716
Aars1	ILMN_1258394	0.000681	0.0168	-1.738
Aasdh	ILMN_1221418	0.00556	0.0662	-1.497
Aass	ILMN_2718132	0.00747	0.0803	2.181
Abat	ILMN_2925947	0.000299	0.01	-2.455
Abca16	ILMN_1228982	0.00225	0.0366	-1.436
Abca2	ILMN_1216987	7.01e-06	0.000934	-2.701
Abca3	ILMN_1243488	0.00925	0.0924	-1.828
Abca5	ILMN_2998335	0.00859	0.0881	1.736
Abca8	ILMN_1258627	0.00114	0.0234	-2.291
Abca9	ILMN_2699881	0.00698	0.0766	-1.878
Abcb11	ILMN_2758509	1.63e-05	0.00157	-3.354
Abcb6	ILMN_2833596	7.37e-07	0.000253	-2.157
Abcb7	ILMN_2647744	0.00101	0.0218	-1.625
Abcb8	ILMN_2590908	0.00162	0.0296	-1.854
Abcc4	ILMN_2621708	0.00233	0.0376	2.691
Abcc5	ILMN_3048492	0.000172	0.00717	2.285
Abcc6	ILMN_2934941	0.000197	0.00773	-2.737
Abcc9	ILMN_2623859	0.000331	0.0107	3.217
Abcd1	ILMN_1245447	0.00244	0.0388	-1.577
Abcd2	ILMN_1245831	3.24e-06	0.000597	5.814
Abcd3	ILMN_2580917	0.00411	0.0543	-2.43
Abcg5	ILMN_2725781	0.00133	0.0259	1.546
Abhd1	ILMN_1245678	0.00389	0.0523	-1.816
Abhd14a	ILMN_2773286	1e-05	0.00114	-1.861
Abhd18	ILMN_1259606	9.16e-06	0.0011	-3.739
Abhd2	ILMN_2877443	3.3e-05	0.00251	3.635
Abhd3	ILMN_2677728	0.00595	0.0693	-1.728
Abi2	ILMN_3006644	0.000777	0.0183	2.459
Abi3	ILMN_1223041	0.00414	0.0545	1.525
Ablim3	ILMN_1255607	3.76e-05	0.00275	-3.837
Abr	ILMN_2687062	0.000309	0.0102	2.702
Acaa1b	ILMN_2659997	0.00179	0.0315	-3.189
Acadsb	ILMN_2614728	0.00029	0.00983	-2.345
Acadvl	ILMN_2956932	0.00266	0.041	-1.394
Acbd4	ILMN_2689540	0.000195	0.00768	-1.631
Ace	ILMN_2424060	0.00764	0.0815	2.697
Acer2	ILMN_2629112	0.00022	0.00827	2.322
Acin1	ILMN_2755195	7.49e-05	0.00415	-2.302
Acot1	ILMN_2644827	0.000399	0.0121	9.794
Acot2	ILMN_2745889	0.00157	0.0289	2.65
Acot8	ILMN_2738629	1.2e-05	0.00128	-1.518
Acot9	ILMN_2910627	1.98e-06	0.000445	3.972
Acox3	ILMN_2949844	1.05e-06	0.000332	-1.84
Acp2	ILMN_2513205	6.44e-05	0.00379	-1.592
Acsf2	ILMN_2675674	6.51e-05	0.00381	-3.231
Acsf3	ILMN_2658654	0.000364	0.0114	-1.934
Acsl6	ILMN_3125814	7.56e-08	5.71e-05	-3.783
Acsm1	ILMN_2717996	0.00911	0.0915	-1.673
Acsm3	ILMN_2549092	0.00502	0.0615	1.618
Acsm5	ILMN_1220520	0.00574	0.0677	-2.423
Acss1	ILMN_2628174	0.000546	0.0148	2.288
Acss2	ILMN_2734181	0.00293	0.0434	-1.834
Actn1	ILMN_2844996	4.1e-06	0.000687	1.686
Actr1b	ILMN_2489210	0.0012	0.0243	-1.374
Actrt3	ILMN_2729052	0.00143	0.0272	-1.348
Acy3	ILMN_1240165	0.00201	0.0341	-2.027
Adam32	ILMN_2649346	0.00277	0.042	-2.6
Adamtsl4	ILMN_2459899	4.25e-06	0.0007	3.388
Adamtsl5	ILMN_1234747	9.87e-06	0.00114	10.222
Adap1	ILMN_2538422	0.00179	0.0316	-1.968
Adap2	ILMN_2589256	0.000602	0.0156	-2.529
Adar	ILMN_3021272	0.00526	0.0636	-1.577
Adat1	ILMN_2977193	0.00631	0.0721	-1.669
Adck1	ILMN_2656440	2.7e-08	2.89e-05	-1.755
Adck2	ILMN_1222224	0.006	0.0696	-1.517
Adck5	ILMN_2918317	1.03e-08	1.87e-05	-2.942
Adcy7	ILMN_2688225	0.00139	0.0266	-1.372
Adcy9	ILMN_2723474	0.00365	0.0499	-1.934
Add1	ILMN_2659063	0.000274	0.0095	2.075
Add3	ILMN_2901284	0.00946	0.0938	-1.94
Adgra3	ILMN_1251856	0.00343	0.0478	-1.772
Adgre1	ILMN_2847787	0.000106	0.00519	3.755
Adgre5	ILMN_2694175	6.09e-06	0.000851	3.067
Adgrg5	ILMN_2856926	0.00486	0.0602	2.366
Adh4	ILMN_1258442	0.000396	0.012	-3.08
Adhfe1	ILMN_2688651	5.06e-05	0.00329	-2.03
Adipor2	ILMN_1251776	0.00055	0.0148	-3.726
Adnp	ILMN_2523844	0.0087	0.0887	1.727
Adora1	ILMN_3143358	0.000226	0.00838	-1.851
Adprhl1	ILMN_1247158	0.00452	0.0576	-1.749
Adra1a	ILMN_1259043	0.000976	0.0212	-1.995
Adra1b	ILMN_2606415	0.00841	0.0869	-1.875
Adrb2	ILMN_1241610	7.14e-08	5.68e-05	12.042
Adrb3	ILMN_2764057	0.00764	0.0815	-1.852
Adss1	ILMN_2711688	0.000717	0.0173	2.92
Adss2	ILMN_1251260	0.00309	0.045	-1.572
Adtrp	ILMN_2962041	0.000809	0.0188	-2.452
Aebp1	ILMN_2873822	0.0013	0.0255	6.546
Aebp2	ILMN_2562670	0.00633	0.0722	1.601
Aff4	ILMN_1251170	0.000203	0.00787	-1.806
Afg1l	ILMN_1231795	4.59e-05	0.00312	-1.827
Afg3l1	ILMN_2550822	1.13e-05	0.00124	-1.979
Afg3l2	ILMN_2524489	0.00318	0.0457	1.66
Afmid	ILMN_2600443	0.00556	0.0663	-1.868
Afp	ILMN_1245472	0.00994	0.097	4.648
Agfg1	ILMN_2606072	5.61e-05	0.00348	4.09
Agl	ILMN_1247096	0.00527	0.0637	-1.32
Agmat	ILMN_2642426	0.00863	0.0884	-2.495
Ago2	ILMN_2609056	0.00857	0.088	1.516
Agpat1	ILMN_2666445	0.0026	0.0404	1.54
Agpat2	ILMN_1217252	8.36e-05	0.00447	-1.792
Agpat5	ILMN_1250939	0.00439	0.0565	-1.611
Agps	ILMN_2760514	0.0023	0.0372	-1.397
Agxt	ILMN_2612117	1.3e-06	0.000382	-2.049
Ahctf1	ILMN_1238029	0.00159	0.0292	-1.747
Ahcyl2	ILMN_2828420	2.57e-08	2.89e-05	-2.624
Ahnak	ILMN_3079919	0.0102	0.0987	2.424
Ahsa2	ILMN_2746000	0.004	0.0533	-1.65
Ai987944	ILMN_2542129	0.00778	0.0825	1.313
Aida	ILMN_3104094	0.00355	0.049	1.445
Aif1	ILMN_1212938	0.000983	0.0213	2.343
Aifm2	ILMN_1259418	0.00704	0.0771	1.397
Aifm3	ILMN_2947901	4.9e-05	0.00323	-2.377
Aig1	ILMN_1227386	0.000112	0.00535	2.037
Akap1	ILMN_3146196	0.000135	0.00608	-1.755
Akap17b	ILMN_2716719	0.000532	0.0145	-1.987
Akap7	ILMN_2944413	0.00326	0.0463	1.576
Akap9	ILMN_2678495	0.00525	0.0636	-1.875
Akr1b1	ILMN_2591917	8.02e-05	0.00433	4.114
Akr1b10	ILMN_2733753	1.68e-06	0.000417	2.058
Akr1b7	ILMN_1238042	3.47e-07	0.000164	15.439
Akr1c3	ILMN_1260323	8.54e-05	0.00453	38.931
Akt2	ILMN_1255147	0.00792	0.0835	1.319
Alad	ILMN_2655015	0.00343	0.0478	-1.466
Alas2	ILMN_2675874	1.5e-06	0.000396	-3.662
Alcam	ILMN_2606804	0.00105	0.0223	1.668
Aldh16a1	ILMN_1245112	0.000121	0.00562	-1.737
Aldh18a1	ILMN_3123473	0.0104	0.0998	2.005
Aldh1a1	ILMN_1222734	0.000147	0.00645	-3.22
Aldh1a7	ILMN_1218981	0.00518	0.0629	-2.364
Aldh1l1	ILMN_2703392	0.00735	0.0794	-1.567
Aldh3b1	ILMN_2645793	0.00766	0.0816	2.134
Aldh5a1	ILMN_2490536	0.000285	0.00974	-2.162
Aldh6a1	ILMN_1258158	0.00671	0.0747	-1.584
Alg3	ILMN_2744459	0.00343	0.0478	-1.506
Alg9	ILMN_2687908	0.00544	0.0652	-1.555
Alkbh5	ILMN_1255259	0.0103	0.0989	-1.439
Alkbh7	ILMN_1251766	2.06e-06	0.00045	-2.038
Alox5	ILMN_1221016	0.00023	0.00848	16.936
Alox5ap	ILMN_2863837	0.000473	0.0135	3.619
Als2	ILMN_2620053	0.000523	0.0144	-1.934
Amacr	ILMN_2948539	0.000202	0.00784	-2.225
Amdhd1	ILMN_1232159	0.000264	0.00929	-1.893
Amhr2	ILMN_2684178	0.000587	0.0154	-2.125
Amigo1	ILMN_3135640	0.00737	0.0795	-1.854
Amn	ILMN_2675289	1.41e-06	0.000391	3.643
Ampd3	ILMN_2448651	0.00581	0.0682	2.006
Anapc13	ILMN_2796089	0.000335	0.0108	-1.379
Anapc2	ILMN_2901312	0.000381	0.0116	-1.645
Angpt2	ILMN_1234487	0.00459	0.0581	2.979
Angptl6	ILMN_2643534	0.00096	0.021	-1.972
Ankle2	ILMN_2916686	0.00515	0.0627	-1.479
Ankmy1	ILMN_2723839	0.00598	0.0695	-1.358
Ankrd13b	ILMN_1247053	0.00377	0.0512	2.051
Ankrd28	ILMN_1237359	0.00113	0.0233	-1.412
Ankrd6	ILMN_2630789	6.47e-05	0.0038	2.428
Anks3	ILMN_2788154	0.00477	0.0595	-1.635
Anks6	ILMN_2906688	4e-06	0.000687	3.675
Anp32a	ILMN_1230271	0.00466	0.0585	-1.735
Anp32b-Ps1	ILMN_1228608	0.00647	0.0731	1.963
Anp32e	ILMN_2723788	8.64e-06	0.00107	-1.785
Anxa2	ILMN_2657175	1.45e-05	0.00145	4.989
Anxa3	ILMN_1241171	0.000922	0.0204	2.577
Anxa4	ILMN_2935012	0.000266	0.00931	1.56
Anxa5	ILMN_2680142	0.000109	0.00527	1.839
Aoah	ILMN_2962737	0.00652	0.0734	1.781
Aopep	ILMN_2838372	0.000313	0.0103	1.732
Aox3	ILMN_2640097	1.16e-05	0.00126	-9.035
Ap1g2	ILMN_2716336	0.00616	0.0709	1.503
Ap2a2	ILMN_1237891	2e-05	0.00182	-1.614
Ap2b1	ILMN_3147944	0.00888	0.0899	-1.405
Ap3s2	ILMN_1244074	0.00111	0.0231	-1.499
Ap5s1	ILMN_2646771	0.000563	0.0151	1.406
Apaf1	ILMN_2466335	0.00196	0.0335	1.783
Apbb1ip	ILMN_2755666	0.0097	0.0955	2.379
Apcs	ILMN_2896170	0.00672	0.0748	1.557
Aph1a	ILMN_2588759	0.000235	0.00858	-2.256
Api5	ILMN_2705276	0.000347	0.011	-1.469
Aplf	ILMN_2630884	0.00414	0.0544	-1.813
Apoa4	ILMN_2754104	0.00551	0.0658	3.815
Apobr	ILMN_2888834	0.0104	0.0998	2.123
Apoc4	ILMN_3009225	0.000218	0.00823	-1.549
Apol9a/Apol9b	ILMN_2622856	0.00963	0.095	-1.9
Apom	ILMN_2916782	1.53e-05	0.00151	3.085
App	ILMN_1255833	0.000377	0.0116	3.769
Appl1	ILMN_2608309	3.31e-05	0.00251	-1.953
Appl2	ILMN_1219978	0.000377	0.0116	1.457
Aprt	ILMN_2630946	0.000175	0.00725	1.377
Aqp4	ILMN_2757232	0.000229	0.00848	-5.192
Aqp8	ILMN_2756379	0.00169	0.0303	-2.347
Ar	ILMN_2684075	0.0016	0.0293	-3.011
Arel1	ILMN_2661005	0.000279	0.00963	-1.377
Arf6	ILMN_2763103	0.00857	0.088	1.567
Arfgef1	ILMN_2687111	6.77e-05	0.0039	-1.611
Arhgap1	ILMN_2786160	8.75e-05	0.00461	1.598
Arhgap22	ILMN_2672380	0.000211	0.00806	10.258
Arhgap23	ILMN_1247490	0.0103	0.0993	-1.324
Arhgap25	ILMN_3155245	0.000725	0.0175	2.463
Arhgap26	ILMN_2545649	2.26e-06	0.000467	-2.071
Arhgap29	ILMN_1245417	0.00183	0.0319	-1.624
Arhgap35	ILMN_2634349	2.5e-06	0.000497	-2.341
Arhgap4	ILMN_2677876	0.00471	0.059	1.835
Arhgap42	ILMN_1253035	0.00351	0.0486	-2.399
Arhgap9	ILMN_2650739	3.02e-05	0.00242	4.018
Arhgdib	ILMN_2789948	2.83e-05	0.00232	3.526
Arhgef1	ILMN_2748138	0.00115	0.0235	1.642
Arhgef19	ILMN_1212875	0.0101	0.0977	-1.364
Arhgef2	ILMN_2782446	0.000287	0.00979	3.369
Arhgef25	ILMN_1259949	0.0032	0.0459	2.174
Arid1b	ILMN_1231417	0.00212	0.0351	-1.317
Arl11	ILMN_2721149	6.3e-05	0.00375	4.244
Arl14ep	ILMN_1240127	0.00482	0.0598	-1.724
Arl2	ILMN_2620304	0.00768	0.0818	-1.325
Arl4a	ILMN_3144984	0.00906	0.0911	-2.285
Arl5c	ILMN_2943057	0.0009	0.0201	1.369
Arl6ip1	ILMN_1253348	2.28e-05	0.00201	-1.673
Arl6ip5	ILMN_1252111	0.000614	0.0158	1.538
Arl8a	ILMN_2680781	0.00128	0.0253	1.802
Arl8b	ILMN_1233167	6.84e-05	0.00391	-1.97
Armc9	ILMN_2647391	0.00331	0.0467	-1.829
Arpc1a	ILMN_2699700	0.00308	0.0449	1.609
Arpc1b	ILMN_2860480	0.00127	0.0252	2.139
Arpp19	ILMN_2674407	2.05e-05	0.00184	-1.742
Arrb1	ILMN_1229853	2.5e-06	0.000497	3.41
Arrdc4	ILMN_2648967	3.03e-07	0.000149	2.963
Arsg	ILMN_2732601	0.00358	0.0492	-1.75
As3mt	ILMN_2707198	2.84e-05	0.00232	4.448
Asah1	ILMN_2629591	0.00517	0.0629	3.282
Asah2	ILMN_1214560	0.00276	0.042	2.259
Asap2	ILMN_3121578	1.29e-05	0.00134	-3.258
Asb1	ILMN_3097950	0.00208	0.0347	-1.701
Asb13	ILMN_3104025	9.97e-05	0.005	-1.614
Asb9	ILMN_2682835	0.000111	0.00533	-2.518
Ascc2	ILMN_2758249	0.00938	0.0933	2.055
Asgr2	ILMN_2613758	0.00639	0.0726	-1.599
Asic5	ILMN_2632101	4.95e-06	0.000757	-8.328
Aspdh	ILMN_2848071	0.000257	0.00914	-1.513
Aspg	ILMN_2615380	0.0086	0.0881	-1.596
Asph	ILMN_1233759	0.00275	0.0419	-1.711
Aspscr1	ILMN_3156058	0.00787	0.0831	-1.361
Asxl1	ILMN_2527760	1.45e-06	0.000391	2.38
Atad3a	ILMN_2826709	0.00331	0.0467	-1.411
Atad5	ILMN_2534259	0.000595	0.0155	-1.893
Atat1	ILMN_1220845	4.5e-05	0.00308	-2.877
Atf3	ILMN_2619408	0.00193	0.0331	6.412
Atg10	ILMN_2667100	0.00174	0.0309	-1.686
Atg101	ILMN_1238679	0.00226	0.0367	-1.339
Atg5	ILMN_2998135	2.05e-05	0.00184	-1.606
Atg7	ILMN_1246724	0.000527	0.0144	-1.595
Atg9a	ILMN_2698801	0.000674	0.0167	-1.519
Atm	ILMN_1258206	0.00261	0.0404	-1.786
Atp10d	ILMN_1235196	4.44e-05	0.00306	2.192
Atp1a1	ILMN_1218058	2.48e-05	0.00211	1.507
Atp1b3	ILMN_1240702	0.00277	0.042	1.301
Atp4a	ILMN_1242979	2.01e-06	0.000448	-3.925
Atp5if1	ILMN_1250068	0.000346	0.011	1.616
Atp5mf	ILMN_1213914	5.54e-07	0.000221	-1.364
Atp5mpl	ILMN_1258022	8.98e-06	0.0011	-2.039
Atp6v0e1	ILMN_2650911	0.00734	0.0794	1.587
Atp6v1b2	ILMN_2680440	0.00016	0.0068	1.431
Atp6v1c1	ILMN_1217272	0.000349	0.0111	1.566
Atp6v1d	ILMN_2647048	0.00127	0.0252	1.405
Atp8b1	ILMN_2977129	0.000698	0.0171	-1.495
Atp9b	ILMN_2700425	0.00791	0.0835	-1.316
Atpaf2	ILMN_2601118	0.000362	0.0114	-1.49
Atrnl1	ILMN_1248604	0.00635	0.0723	-1.437
Atxn1	ILMN_1254409	1.82e-06	0.000428	-2.558
Atxn1l	ILMN_1259792	0.0075	0.0805	-1.305
Atxn3	ILMN_2813284	0.00519	0.0631	-1.544
Aurkb	ILMN_1239230	0.00423	0.0551	1.716
Avil	ILMN_2753149	0.00298	0.044	-2.131
Avpr1a	ILMN_1242999	0.00289	0.0431	-3.299
Axl	ILMN_2651715	1.14e-05	0.00124	2.026
Azi2	ILMN_2563847	0.00746	0.0803	-1.649
Azin2	ILMN_2608997	0.00284	0.0427	1.414
B230317f23Rik	ILMN_2701046	0.0011	0.023	-2.037
B3galnt2	ILMN_1238533	0.00662	0.0741	-1.722
B3gat3	ILMN_2845045	0.00134	0.026	-2.203
B4galt3	ILMN_1228544	0.00203	0.0343	1.605
B4galt5	ILMN_1220235	0.00646	0.073	1.899
B4galt6	ILMN_1250019	0.00333	0.0468	2.267
Baat	ILMN_1259009	0.000522	0.0143	-2.428
Babam1	ILMN_2776804	7.22e-05	0.00403	-1.638
Bace1	ILMN_1217842	0.000281	0.00964	-1.679
Bach2it1	ILMN_1241177	0.00272	0.0415	-1.557
Bag2	ILMN_1234419	0.0095	0.0941	1.409
Batf3	ILMN_2930552	0.000113	0.00539	2.537
Baz2a	ILMN_2652385	0.00257	0.04	-1.74
Bbs4	ILMN_2726448	0.000762	0.0181	-1.803
Bbx	ILMN_2669461	0.000129	0.00584	-1.926
Bc048644	ILMN_2640388	7.38e-05	0.0041	-3.253
Bc065397	ILMN_2869654	0.00719	0.0782	-1.615
Bcat2	ILMN_2564659	0.00806	0.0846	-1.427
Bckdha	ILMN_2727329	0.00159	0.0292	-1.473
Bckdk	ILMN_1249301	0.00089	0.0199	-1.365
Bcl10	ILMN_2660851	0.000144	0.00634	1.9
Bcl2	ILMN_1249366	0.00391	0.0524	2.131
Bcl2a1	ILMN_2660555	1.06e-05	0.00118	5.341
Bcl2l1	ILMN_2647885	0.000413	0.0123	3.165
Bcl2l11	ILMN_3157568	0.000293	0.00991	3.096
Bcl2l14	ILMN_2890866	0.00478	0.0597	2.571
Bcl2l15	ILMN_1257368	0.000675	0.0167	-1.937
Bcl2l2	ILMN_2551387	0.006	0.0697	-1.67
Bcl7c	ILMN_1216273	0.00147	0.0277	-1.766
Bco2	ILMN_2774486	0.00041	0.0123	-2.562
Bdh2	ILMN_2641678	0.0103	0.0996	-1.846
Bet1	ILMN_2833495	1e-05	0.00114	-1.865
Bex1	ILMN_1232107	0.000152	0.00659	7.76
Bex3	ILMN_2943599	0.000728	0.0175	2.608
Bex4	ILMN_3043587	0.00616	0.0709	5.643
Bhlhe40	ILMN_1249378	1.22e-05	0.0013	2.848
Bhmt	ILMN_2620994	0.00113	0.0234	-2.841
Bid	ILMN_3161878	0.000148	0.00647	2.044
Birc2	ILMN_2741621	0.00267	0.0411	1.963
Birc5	ILMN_2681241	0.0024	0.0382	2.583
Blcap	ILMN_2705802	0.00845	0.0872	-1.418
Blnk	ILMN_2726931	0.00249	0.0393	3.726
Bloc1s5	ILMN_2705131	0.000586	0.0154	-1.359
Bmp1	ILMN_1218116	0.00179	0.0315	-1.343
Bmper	ILMN_3008361	0.000205	0.00792	3.096
Bnip2	ILMN_3163063	0.000346	0.011	1.647
Bok	ILMN_1237404	0.00308	0.0449	1.889
Bola3	ILMN_2990197	0.000102	0.00506	-1.392
Borcs5	ILMN_1218940	4.42e-05	0.00306	-1.708
Bpifb4	ILMN_1250372	0.000491	0.0138	3.702
Brca2	ILMN_2634750	0.00255	0.0398	-1.447
Brd3	ILMN_1222231	0.000492	0.0138	-1.396
Brd7	ILMN_1257340	0.00304	0.0445	-1.351
Bri3	ILMN_2700334	0.00513	0.0625	1.337
Brip1	ILMN_2643883	0.00633	0.0722	-1.922
Brwd1	ILMN_1252496	0.00652	0.0734	-2.002
Btbd1	ILMN_1257078	0.000402	0.0121	-1.658
Btc	ILMN_2734097	0.00545	0.0653	2.294
Btg3	ILMN_3042627	0.0013	0.0255	3.348
Btk	ILMN_1235934	0.00276	0.042	2.328
Bub3	ILMN_2655944	0.00135	0.0261	-1.424
Bzw1	ILMN_2458986	0.00149	0.028	-1.454
C11orf53	ILMN_1245825	0.000501	0.014	-2.698
C11orf54	ILMN_2612325	0.0039	0.0524	-2.04
C11orf71	ILMN_2546510	0.00441	0.0566	-1.537
C130026i21Rik	ILMN_1234720	0.00112	0.0231	3.638
C15orf40	ILMN_2882050	0.000403	0.0121	-1.713
C15orf65	ILMN_1257755	0.0044	0.0565	-1.382
C17orf75	ILMN_1226103	0.0032	0.0458	-2.081
C19orf38	ILMN_2719139	0.000497	0.0139	2.39
C1galt1c1	ILMN_2682271	0.00752	0.0807	-1.533
C1orf112	ILMN_2934549	0.000754	0.018	-1.518
C1orf115	ILMN_1219466	0.00248	0.0392	-1.639
C1orf50	ILMN_2755351	0.00402	0.0535	-2.035
C1qa	ILMN_2776431	0.00013	0.00587	2.174
C1qb	ILMN_2619620	8.16e-06	0.00103	2.688
C1qc	ILMN_2715840	8.11e-05	0.00436	2.668
C1qtnf2	ILMN_1232458	0.00136	0.0263	-1.908
C1qtnf4	ILMN_1252584	0.00154	0.0286	2.423
C1rl	ILMN_1255190	0.00436	0.0563	-1.564
C1s	ILMN_2667269	0.00235	0.0377	1.756
C22orf23	ILMN_1239196	0.00572	0.0676	2.024
C2cd2	ILMN_2944272	0.000856	0.0194	-1.939
C2cd4a	ILMN_2581989	0.00317	0.0456	-3.166
C2cd5	ILMN_2889313	0.00251	0.0395	-1.423
C2orf49	ILMN_2970241	0.000639	0.0162	-1.887
C2orf68	ILMN_1220374	0.000264	0.00929	-1.555
C2orf72	ILMN_2676765	0.00864	0.0884	-1.348
C2orf76	ILMN_1235047	0.000486	0.0137	-1.566
C2orf81	ILMN_1231608	0.00147	0.0277	-1.642
C330021f23Rik/Gm5148	ILMN_1243111	0.00117	0.0239	-2.894
C3orf14	ILMN_3154231	0.00869	0.0887	-1.394
C4orf33	ILMN_2564279	0.00407	0.0539	-1.884
C6	ILMN_2798129	0.000161	0.00685	-3.832
C6orf89	ILMN_1252183	1.68e-05	0.0016	-2.598
C8a	ILMN_1213805	0.00984	0.0964	-2.065
C8b	ILMN_1227404	1.93e-07	0.000112	-2.739
C8g	ILMN_2637180	6.94e-05	0.00394	-1.521
C8orf34	ILMN_1213044	0.00537	0.0647	1.437
C8orf44-Sgk3/Sgk3	ILMN_1214762	0.00859	0.0881	1.694
C8orf88	ILMN_1258360	5.66e-06	0.000816	-3.672
C9	ILMN_2937375	1.08e-05	0.00119	-2.805
C9orf64	ILMN_1238628	0.00586	0.0686	-1.677
Ca1	ILMN_1236588	0.00264	0.0408	-3.729
Ca11	ILMN_1248563	0.00344	0.0479	-2.218
Ca13	ILMN_1249727	0.00117	0.0238	2.662
Ca14	ILMN_1220686	2.19e-06	0.000463	-3.794
Ca3	ILMN_2630047	0.00092	0.0204	-15.477
Ca5b	ILMN_3132559	0.00689	0.0759	-1.663
Cabyr	ILMN_2664327	9.05e-06	0.0011	-6.762
Cacfd1	ILMN_3070533	0.000652	0.0164	1.364
Cadps2	ILMN_2574633	6.93e-05	0.00394	-2.571
Calcb	ILMN_3028637	0.00469	0.0588	-1.597
Calml4	ILMN_1246573	1.55e-05	0.00152	5.887
Calu	ILMN_1218668	0.00586	0.0686	2.562
Camk1	ILMN_1216632	0.00224	0.0365	2.126
Camk1d	ILMN_1220441	0.00932	0.0928	-1.816
Camk2g	ILMN_2765196	0.000688	0.0169	-1.86
Cand1	ILMN_2431657	1.17e-05	0.00126	-2.209
Capg	ILMN_2773113	0.000184	0.00743	3.249
Capn15	ILMN_2508416	0.000222	0.00831	-1.546
Capn5	ILMN_2627566	0.0025	0.0394	1.55
Capn8	ILMN_2723789	0.00194	0.0333	-2.431
Card10	ILMN_2606660	0.000499	0.0139	1.934
Carhsp1	ILMN_1225035	0.0016	0.0293	-1.308
Carmil1	ILMN_1224957	0.000543	0.0147	-4.047
Cars2	ILMN_2670601	3.66e-05	0.00271	-1.662
Casp1	ILMN_1247592	0.00115	0.0236	2.554
Casp4	ILMN_2811737	9.18e-05	0.00474	5.344
Casp7	ILMN_2648548	0.0013	0.0255	-1.606
Castor1	ILMN_2759563	2.03e-05	0.00184	3.688
Cat	ILMN_2826110	2.33e-05	0.00203	-2.478
Catsperd	ILMN_1234738	0.0037	0.0505	4.354
Cav1	ILMN_2632665	0.000823	0.019	3.694
Cav2	ILMN_2639018	0.00633	0.0722	2.965
Cavin3	ILMN_1243602	0.00685	0.0756	2.171
Cbfb	ILMN_2671644	0.00567	0.0672	1.89
Cbr1	ILMN_1236522	0.00544	0.0652	1.529
Cbr2	ILMN_2756665	0.00826	0.0859	1.933
Cbr3	ILMN_2896768	0.00206	0.0345	2.369
Cbs/Cbsl	ILMN_2701582	8.63e-06	0.00107	-2.008
Cbwd1	ILMN_2709864	0.0024	0.0383	-1.396
Cbx2	ILMN_2692207	0.00646	0.0731	-1.781
Cbx5	ILMN_3055904	6.49e-05	0.0038	-1.513
Ccar2	ILMN_1256489	0.00255	0.0398	1.512
Ccdc120	ILMN_2672543	0.000295	0.00994	5.609
Ccdc124	ILMN_2944226	0.00445	0.0569	-1.393
Ccdc151	ILMN_2987394	7.45e-06	0.000973	-4.779
Ccdc159	ILMN_2815374	0.00379	0.0513	-1.822
Ccdc162	ILMN_1236488	6.49e-07	0.00024	-3.861
Ccdc28a	ILMN_2619718	0.00253	0.0396	-1.719
Ccdc28b	ILMN_1220430	0.00155	0.0287	-1.493
Ccdc58	ILMN_1221190	0.00325	0.0462	-1.745
Ccdc62	ILMN_1251075	0.00491	0.0606	-1.551
Ccdc68	ILMN_2929572	0.00206	0.0345	2.269
Ccdc77	ILMN_2671436	0.00878	0.0893	-1.573
Ccdc85b	ILMN_1220846	0.00595	0.0693	1.942
Ccdc88c	ILMN_1225808	0.00276	0.0419	2.036
Ccdc93	ILMN_1252430	0.00186	0.0323	1.57
Ccl25	ILMN_2661722	1.29e-05	0.00134	-2.119
Ccl4	ILMN_1223257	0.00468	0.0588	6.248
Ccl5	ILMN_1231814	0.001	0.0217	4.225
Ccl6	ILMN_2694179	0.000826	0.019	3.345
Ccn2	ILMN_1238215	3.82e-06	0.000665	3.578
Ccnb1	ILMN_2753497	0.0078	0.0827	1.843
Ccnc	ILMN_2725232	0.00189	0.0327	-1.822
Ccni	ILMN_2562831	0.00717	0.078	2.314
Ccr5	ILMN_2685393	0.00901	0.0909	3.46
Ccr9	ILMN_2623009	0.00358	0.0492	-1.345
Ccrl2	ILMN_2752624	0.00137	0.0265	2.66
Ccs	ILMN_1253618	0.00121	0.0243	-1.32
Cct6b	ILMN_2730840	0.000947	0.0208	-1.87
Cd14	ILMN_2742075	1.64e-06	0.000411	20.462
Cd151	ILMN_1235688	0.000646	0.0163	1.67
Cd164	ILMN_1246611	0.00025	0.00898	-1.473
Cd200	ILMN_1214255	0.00323	0.0461	2.526
Cd247	ILMN_2828172	0.000813	0.0188	1.433
Cd248	ILMN_2670001	0.00926	0.0925	1.421
Cd300ld	ILMN_1255739	0.00431	0.0558	1.684
Cd33	ILMN_2675223	0.00829	0.086	2.881
Cd37	ILMN_2929526	0.00158	0.029	2.036
Cd40	ILMN_2502136	6.56e-06	0.000898	11.545
Cd44	ILMN_1223697	0.00167	0.0301	4.01
Cd52	ILMN_2910934	0.000281	0.00964	3.087
Cd53	ILMN_2657478	0.0046	0.0582	3.436
Cd63	ILMN_3052430	5.3e-05	0.00337	10.522
Cd68	ILMN_2689785	5.58e-05	0.00346	3.806
Cd74	ILMN_1247832	0.00664	0.0743	2.994
Cd83	ILMN_2865016	0.000202	0.00784	3.077
Cd84	ILMN_2754698	0.00807	0.0846	2.323
Cd8b	ILMN_2664929	0.00126	0.0251	2.387
Cd9	ILMN_2725414	2.38e-05	0.00204	3.056
Cda	ILMN_2728088	0.000229	0.00848	5.034
Cdadc1	ILMN_2639588	0.000337	0.0108	-2.068
Cdc14b	ILMN_2729708	0.000642	0.0163	-2.005
Cdc25a	ILMN_2773110	0.00205	0.0345	1.478
Cdc42ep2	ILMN_1239294	0.00699	0.0766	1.459
Cdc42ep5	ILMN_2592823	0.00942	0.0935	2.334
Cdc42se1	ILMN_3163014	0.001	0.0217	2.28
Cdc5l	ILMN_2672664	0.000365	0.0114	1.683
Cdca4	ILMN_2755224	0.000176	0.00726	2.595
Cdh23	ILMN_1228011	0.00253	0.0396	-1.327
Cdh5	ILMN_2771550	0.00808	0.0848	1.648
Cdhr2	ILMN_3108004	0.00125	0.0249	3.713
Cdk10	ILMN_2633872	0.00787	0.0831	1.552
Cdk4	ILMN_2690976	0.00414	0.0545	1.678
Cdk5rap1	ILMN_1249441	0.0016	0.0293	-1.429
Cdk5rap2	ILMN_2842859	0.00664	0.0743	-1.54
Cdkal1	ILMN_2625114	0.00186	0.0323	-1.755
Cdkn1c	ILMN_2708203	0.00141	0.027	1.853
Cdkn2aipnl	ILMN_1236906	0.000704	0.0172	1.369
Cdkn2b	ILMN_1227240	0.000179	0.00732	11.759
Cdkn2c	ILMN_2420939	0.00934	0.093	1.657
Ceacam1	ILMN_2580947	6.73e-09	1.45e-05	-2.975
Ceacam20	ILMN_1233831	0.0102	0.0984	1.399
Cebpb	ILMN_2756435	0.00197	0.0336	1.869
Cebpg	ILMN_1244024	2.82e-05	0.00232	1.817
Cela1	ILMN_2693403	0.00318	0.0457	-1.887
Celf4	ILMN_1243635	0.00402	0.0535	-1.469
Cemip	ILMN_1216436	0.00871	0.0888	-1.309
Cenpx	ILMN_1237761	0.000607	0.0157	-1.691
Cep120	ILMN_2486454	0.0072	0.0783	1.311
Cep350	ILMN_2524020	0.000516	0.0142	-2.115
Cep41	ILMN_1228822	0.00136	0.0262	-1.454
Cep44	ILMN_2835053	0.00883	0.0896	-1.361
Cep63	ILMN_1220309	0.00183	0.032	-1.303
Cers5	ILMN_2613558	0.00576	0.0679	1.585
Cers6	ILMN_2678580	2.7e-06	0.000519	3.454
Ces1a	ILMN_2784942	4.71e-05	0.00315	-2.765
Ces1b/Ces1c	ILMN_1247422	0.00464	0.0584	-2.699
Ces1e	ILMN_2627528	2.09e-05	0.00187	-8.658
Ces1f	ILMN_1238140	0.00176	0.0312	-5.388
Ces3	ILMN_1240872	0.000328	0.0107	-8.801
Cfap157	ILMN_2786075	0.00436	0.0562	-1.371
Cfhr1	ILMN_2881864	0.00083	0.019	-2.844
Cfhr3	ILMN_1221272	0.00145	0.0274	-1.955
Cfl1	ILMN_1213376	0.000141	0.00625	2.256
Cfl2	ILMN_1241871	0.01	0.0973	-1.648
Cfp	ILMN_1228320	0.000467	0.0134	1.885
Cgas	ILMN_1239863	0.00524	0.0635	1.812
Cgnl1	ILMN_2736038	0.00463	0.0584	-1.497
Chaf1b	ILMN_2664686	0.0015	0.028	1.76
Chchd4	ILMN_2624695	0.00333	0.0468	1.628
Chchd5	ILMN_2801540	0.00145	0.0275	1.911
Chchd6	ILMN_2801746	0.000187	0.00748	1.942
Chd6	ILMN_1252290	0.00469	0.0588	-1.746
Chd9	ILMN_1235114	0.00164	0.0297	-1.694
Chi3l1	ILMN_2609813	3.64e-05	0.0027	7.396
Chic2	ILMN_2767602	0.0019	0.0327	2.274
Chid1	ILMN_1212991	0.000189	0.00752	-1.652
Chil3/Chil4	ILMN_3117876	0.0066	0.0739	1.703
Chl1	ILMN_2644008	0.00843	0.0871	-1.355
Chmp4c	ILMN_2548379	1.88e-07	0.000112	3.773
Chn2	ILMN_2718189	0.0103	0.0991	-1.434
Chp1	ILMN_1250000	0.00366	0.05	2.956
Chrna2	ILMN_2681916	3.55e-10	1.55e-06	-9.109
Chst1	ILMN_1255385	0.00824	0.0857	2.736
Chst12	ILMN_2710205	0.00211	0.0351	1.496
Chst2	ILMN_2687165	0.00497	0.0611	2.028
Chtf8	ILMN_1249269	0.00281	0.0424	3.24
Chuk	ILMN_2656282	0.00423	0.0551	-1.717
Ciao1	ILMN_1218843	0.00576	0.0679	-1.616
Ciapin1	ILMN_1232237	2.35e-05	0.00204	-2.283
Ciart	ILMN_3102736	0.00136	0.0263	14.982
Cidea	ILMN_1215446	0.0027	0.0413	5.413
Cideb	ILMN_3160626	3.15e-05	0.00244	-1.515
Cited2	ILMN_2683980	0.000116	0.00549	-2.616
Ckb	ILMN_1224754	0.0011	0.023	1.713
Cklf	ILMN_2729634	0.000892	0.0199	2.539
Clba1	ILMN_2631663	0.00186	0.0324	2.13
Clcn2	ILMN_1256594	0.00379	0.0513	-1.946
Clcn3	ILMN_2722081	1.27e-05	0.00132	-1.814
Clcn7	ILMN_2621921	8.11e-07	0.000274	-2.021
Cldn1	ILMN_2870295	0.00452	0.0576	-1.742
Cldn12	ILMN_1242248	0.00982	0.0963	-1.369
Cldnd1	ILMN_2684563	0.0018	0.0317	-1.464
Clec10a	ILMN_2707319	0.00416	0.0546	2.395
Clec16a	ILMN_2511806	0.000546	0.0148	-2.069
Clec2d	ILMN_2603647	8.14e-05	0.00438	-2.318
Clec4a3	ILMN_3161652	2.86e-05	0.00233	2.657
Clec4c	ILMN_2959372	0.000222	0.00831	3.202
Clec6a	ILMN_2993314	8.54e-06	0.00107	4.874
Clec7a	ILMN_2663258	2.38e-05	0.00204	4.588
Clic4	ILMN_2599018	0.0102	0.0984	1.809
Clic5	ILMN_2677634	3.5e-05	0.00262	-2.308
Clip2	ILMN_2495703	0.000225	0.00836	3.399
Clip4	ILMN_2606470	1.24e-05	0.00131	-2.837
Cln6	ILMN_2525382	4.46e-05	0.00306	3.857
Clock	ILMN_2600964	0.00193	0.0331	-2.777
Clpb	ILMN_2681446	0.00643	0.0728	-1.798
Clpp	ILMN_2982890	0.000373	0.0115	-1.4
Clpx	ILMN_3154849	2.75e-07	0.000138	-3.884
Clstn3	ILMN_2827217	8.05e-05	0.00434	-3.607
Clta	ILMN_3106203	0.00713	0.0777	1.498
Cluh	ILMN_1217040	9.1e-06	0.0011	-1.852
Cmah	ILMN_2626252	0.000704	0.0172	-4.174
Cmc1	ILMN_2492936	0.000468	0.0134	-1.556
Cmtm6	ILMN_1226069	2.45e-06	0.000495	-1.794
Cmtm7	ILMN_1233809	0.000126	0.00579	2.253
Cnn2	ILMN_2596369	0.00029	0.00984	1.462
Cnnm3	ILMN_1216036	0.00429	0.0556	-1.841
Cnot1	ILMN_1259419	0.00221	0.0362	2.435
Cnot2	ILMN_3145881	0.00983	0.0963	1.892
Cnot6l	ILMN_2642671	0.000215	0.00817	-1.494
Cnp	ILMN_2802263	0.00386	0.052	-1.784
Cntnap5c	ILMN_2849215	0.000315	0.0104	-1.673
Coasy	ILMN_2741236	0.00224	0.0365	-1.632
Cog1	ILMN_2850849	0.00966	0.0952	-1.323
Cog4	ILMN_1228129	0.000238	0.00866	-1.676
Cog6	ILMN_1219661	0.00397	0.053	-1.35
Coil	ILMN_3096250	0.0035	0.0485	-1.464
Col18a1	ILMN_2937542	0.000125	0.00575	-1.715
Col27a1	ILMN_2687324	1.99e-07	0.000112	-6.515
Col3a1	ILMN_2683958	0.00305	0.0445	1.702
Col4a3	ILMN_1213850	0.0063	0.072	3.108
Col4a5	ILMN_2437848	0.00603	0.0698	3.133
Col5a3	ILMN_2754285	1.77e-08	2.49e-05	-3.134
Colgalt2	ILMN_1257051	1.95e-10	1.03e-06	-6.846
Commd3	ILMN_3163053	0.00528	0.0638	1.525
Commd7	ILMN_1229682	0.0104	0.0998	-1.327
Commd8	ILMN_2674548	0.00555	0.0661	1.722
Comt	ILMN_1248478	0.000572	0.0152	-1.575
Cop1	ILMN_1233127	0.000217	0.0082	-1.779
Cops7b	ILMN_2628283	3.14e-05	0.00244	-1.705
Coq10a	ILMN_1244527	0.000537	0.0146	-1.677
Coq10b	ILMN_3031099	0.000277	0.00958	3.441
Coq5	ILMN_2808355	0.0034	0.0476	-1.438
Coq8a	ILMN_2800813	2.07e-07	0.000114	-7.422
Coq8b	ILMN_1214631	0.0039	0.0523	2.639
Corin	ILMN_1236136	0.00145	0.0274	-3.993
Coro1a	ILMN_2733793	7.16e-05	0.00403	4.722
Cotl1	ILMN_2915232	0.0046	0.0581	1.598
Cox16	ILMN_2597810	0.0086	0.0881	-1.482
Cox18	ILMN_3002011	4.28e-06	0.000702	-1.435
Cox5b	ILMN_2772319	7.18e-05	0.00403	-1.367
Cox6c	ILMN_2589039	0.00638	0.0725	-1.543
Cox7a2	ILMN_2733698	0.00636	0.0725	-1.766
Cox7a2l	ILMN_2888713	0.00583	0.0683	1.859
Cp	ILMN_3083163	0.00124	0.0248	1.486
Cpeb4	ILMN_1257184	0.000103	0.0051	-2.436
Cphx1	ILMN_1218639	0.00753	0.0808	-1.896
Cpm	ILMN_2629191	0.00941	0.0935	1.587
Cpn1	ILMN_2552569	0.000221	0.0083	-2.109
Cpne8	ILMN_3151149	0.00615	0.0709	2.134
Cpox	ILMN_2972755	0.000427	0.0125	-2.859
Cpsf1	ILMN_3062133	0.000657	0.0164	-1.789
Cpt2	ILMN_2885532	1.86e-05	0.00172	-2.317
Cracr2b	ILMN_2913222	0.00018	0.00733	1.904
Creb3	ILMN_1256905	0.00985	0.0964	-1.668
Creb3l2	ILMN_2956448	0.00685	0.0756	2.191
Creld1	ILMN_1254175	2.86e-05	0.00233	-2.63
Crip3	ILMN_3104529	1e-05	0.00114	-2.125
Cript	ILMN_1223929	0.00303	0.0444	1.787
Crk	ILMN_1221405	0.00332	0.0467	1.779
Crls1	ILMN_3140091	0.00745	0.0802	-2.049
Crtap	ILMN_2877541	0.00399	0.0532	1.537
Cryl1	ILMN_1233691	5.96e-05	0.00363	-3.823
Crym	ILMN_2913563	4.88e-06	0.000749	2.01
Cs	ILMN_1241236	0.000604	0.0156	-1.841
Csad	ILMN_2810624	0.00147	0.0276	-5.296
Csf1r	ILMN_1230485	0.000938	0.0207	3.378
Csf2rb	ILMN_2750047	0.00253	0.0396	2.362
Csnk1d	ILMN_2746075	0.00291	0.0433	2.328
Csnk1e	ILMN_2712792	6.68e-05	0.00386	2.101
Csnk2a1	ILMN_1223808	0.00226	0.0367	-1.867
Csnk2a2	ILMN_1228485	0.000199	0.00777	1.371
Cspg5	ILMN_2732634	4.11e-07	0.000182	-4.256
Csprs	ILMN_2661289	4.91e-05	0.00323	2.12
Csrp3	ILMN_2789651	0.00677	0.0751	-3.482
Cstb	ILMN_2700715	0.00088	0.0198	1.769
Cstf2	ILMN_2698589	0.00613	0.0706	-1.328
Cstf3	ILMN_3145415	0.000378	0.0116	-1.619
Ctcf	ILMN_2648973	0.000582	0.0154	-1.406
Ctdsp1	ILMN_2714397	0.0013	0.0255	-1.599
Ctdspl2	ILMN_2426728	0.00994	0.097	-1.315
Ctnnbl1	ILMN_2933655	0.00268	0.0411	-2.075
Ctps1	ILMN_1219712	0.00369	0.0505	2.641
Ctps2	ILMN_2632076	4.23e-06	0.000699	5.358
Ctsa	ILMN_3045359	5.64e-05	0.00349	2.948
Cttn	ILMN_2697431	0.00743	0.0801	1.874
Cttnbp2nl	ILMN_1216335	0.00108	0.0227	2.727
Cul2	ILMN_1247069	4.62e-06	0.000726	-2.421
Cul5	ILMN_2513849	0.00036	0.0113	-1.648
Cux1	ILMN_2652187	0.000559	0.015	-1.572
Cux2	ILMN_1234471	4.08e-07	0.000182	14.251
Cwc22	ILMN_2744789	0.000339	0.0109	1.889
Cwf19l2	ILMN_2860135	0.000581	0.0154	-1.7
Cxadr	ILMN_3089725	0.00602	0.0697	1.979
Cxcl10	ILMN_3142803	0.000365	0.0114	3.47
Cxcl13	ILMN_2760019	0.00153	0.0285	6.725
Cxcl14	ILMN_2659426	0.00227	0.0369	6.386
Cxcl16	ILMN_2687586	1.18e-05	0.00127	2.362
Cxcl17	ILMN_2783414	0.00286	0.0428	5.519
Cxcl2	ILMN_2763245	0.00313	0.0453	3.215
Cyb561	ILMN_1232601	0.000235	0.00858	7.655
Cyb5b	ILMN_2720180	1.05e-05	0.00118	-2.357
Cyb5d2	ILMN_2957968	4.66e-05	0.00315	-2.358
Cyb5rl	ILMN_2964728	0.000594	0.0155	-1.702
Cyba	ILMN_2806700	1.83e-05	0.00171	2.635
Cycs	ILMN_3076459	9.35e-05	0.00479	-2.004
Cygb	ILMN_2801891	0.00941	0.0935	1.666
Cyhr1	ILMN_2599527	0.000649	0.0164	-1.433
Cyp17a1	ILMN_2874352	0.00105	0.0224	21.194
Cyp1a2	ILMN_2739847	0.00419	0.0547	-7.425
Cyp20a1	ILMN_2715585	0.00312	0.0452	1.719
Cyp2a6	ILMN_1250364	1.81e-08	2.49e-05	77.55
Cyp2b13/Cyp2b9	ILMN_2617625	1.44e-08	2.32e-05	153.885
Cyp2b23	ILMN_2976211	1.93e-07	0.000112	35.427
Cyp2c18	ILMN_2736539	0.000842	0.0192	-7.288
Cyp2c40	ILMN_3074610	0.000582	0.0154	-3.033
Cyp2c8	ILMN_2769991	4.53e-05	0.0031	-4.326
Cyp2d13	ILMN_1253563	0.00165	0.0298	-3.382
Cyp2d38-Ps	ILMN_1257799	0.00828	0.0859	-1.795
Cyp2d40	ILMN_2802643	0.00442	0.0566	-1.986
Cyp2d9	ILMN_2687507	5.47e-05	0.00341	-2.658
Cyp2f1	ILMN_2702903	1.48e-06	0.000391	-5.545
Cyp2j11/Cyp2j8	ILMN_2465162	0.00472	0.059	-1.37
Cyp2u1	ILMN_3004221	5.39e-07	0.000218	-6.836
Cyp39a1	ILMN_2742311	0.0062	0.0712	3.062
Cyp3a25	ILMN_2928679	0.00416	0.0546	-2.458
Cyp4a11	ILMN_2529509	0.000443	0.0129	5.04
Cyp4a14	ILMN_2691680	0.000656	0.0164	14.258
Cyp4a22	ILMN_1254109	4.43e-06	0.000712	-62.249
Cyp4f12	ILMN_1231625	0.00504	0.0617	-2.431
Cyp4f16/Cyp4f37	ILMN_2719687	7.58e-05	0.00419	5.06
Cyp4v2	ILMN_1251504	6.49e-09	1.45e-05	-2.84
Cyp7b1	ILMN_2601215	6.76e-05	0.0039	-10.389
Cyp8b1	ILMN_2627744	9.21e-06	0.0011	-11.179
Cyth4	ILMN_2416628	6.5e-05	0.0038	2.563
Cytip	ILMN_1251748	0.00916	0.0917	2.29
D17h6s56e-5	ILMN_1260061	0.00143	0.0272	3.77
D630033o11Rik	ILMN_1240549	0.00258	0.0401	-1.995
D830014e11Rik	ILMN_2696171	6.85e-06	0.000924	-6.113
Daam1	ILMN_1246330	0.00553	0.066	-1.725
Dab1	ILMN_2658980	0.00489	0.0604	2.58
Dab2ip	ILMN_2615557	0.00175	0.031	1.531
Dalrd3	ILMN_2644238	0.00111	0.0231	-1.355
Dap3	ILMN_2953910	0.00296	0.0437	-1.384
Dapk2	ILMN_2977558	0.0058	0.0681	1.723
Dapp1	ILMN_1253354	0.0011	0.023	1.774
Dars2	ILMN_2688721	0.00355	0.049	-1.534
Dbndd2	ILMN_1249905	0.00115	0.0236	1.596
Dcaf1	ILMN_2598927	0.00132	0.0257	-1.409
Dcaf5	ILMN_1246452	0.000733	0.0176	-1.441
Dcaf7	ILMN_2546073	1.43e-06	0.000391	1.687
Dcakd	ILMN_2698843	0.00412	0.0543	-1.383
Dcbld1	ILMN_1253155	2.13e-07	0.000116	3.084
Dclre1b	ILMN_2638404	0.00331	0.0467	1.339
Dct	ILMN_2770040	0.00945	0.0937	-8.698
Dcun1d2	ILMN_3109076	0.00736	0.0795	-1.486
Ddah1	ILMN_1256676	0.000834	0.0191	2.105
Ddb2	ILMN_1229502	0.00499	0.0613	1.67
Ddc	ILMN_1229396	0.000253	0.00907	-6.851
Ddhd1	ILMN_3163148	0.000692	0.017	-1.596
Ddhd2	ILMN_2672113	0.00767	0.0817	-1.526
Ddr1	ILMN_2713898	0.000474	0.0135	4.169
Ddx25	ILMN_1237338	0.000404	0.0122	6.708
Ddx58	ILMN_1251358	0.00654	0.0736	-1.67
Decr1	ILMN_1235374	0.000571	0.0152	-2.185
Dele1	ILMN_1213681	0.0048	0.0597	-1.42
Dennd10	ILMN_2637624	0.00308	0.0449	-1.525
Dennd11	ILMN_2457773	0.00687	0.0757	1.618
Dennd1a	ILMN_2713879	0.00761	0.0813	-1.492
Dennd4a	ILMN_2683486	0.00616	0.0709	-1.475
Dennd4c	ILMN_1243739	0.00983	0.0963	-1.592
Dennd6b	ILMN_2671266	0.00209	0.0349	-1.607
Denr	ILMN_2804330	0.00419	0.0547	-1.553
Depdc5	ILMN_3062654	1.33e-05	0.00137	-1.962
Depp1	ILMN_2894211	7.04e-06	0.000935	5.106
Deptor	ILMN_3163001	0.000556	0.0149	-1.763
Derl2	ILMN_2685125	0.000421	0.0124	-1.323
Dexi	ILMN_2727490	3.57e-06	0.000633	-2.328
Dffa	ILMN_2704900	0.000127	0.00579	-1.696
Dgkg	ILMN_1243660	0.0039	0.0523	-1.337
Dhdh	ILMN_2971314	0.00869	0.0887	-1.962
Dhfr	ILMN_1255201	9.22e-05	0.00474	-2.208
Dhps	ILMN_2637241	0.00322	0.0461	1.336
Dhrs11	ILMN_2746830	0.000569	0.0152	-1.542
Dhrs7b	ILMN_1255146	0.000814	0.0188	-1.419
Dhx29	ILMN_2892376	0.000102	0.00507	-1.999
Dhx30	ILMN_2658419	0.000663	0.0165	2.053
Dhx33	ILMN_2600202	0.00569	0.0674	-1.455
Dhx8	ILMN_2601823	0.000569	0.0152	-1.45
Dicer1	ILMN_2483253	0.000209	0.00804	-1.695
Dio3os	ILMN_1251089	0.00943	0.0936	1.355
Dis3l	ILMN_1227726	0.000727	0.0175	-1.378
Dis3l2	ILMN_2592496	2.08e-06	0.000454	-1.99
Dixdc1	ILMN_1214173	0.0064	0.0726	-1.341
Dkk4	ILMN_2741421	0.00244	0.0388	-2.186
Dlat	ILMN_2757993	0.000567	0.0151	-2.651
Dlg3	ILMN_2993836	0.00225	0.0366	-1.688
Dlst	ILMN_2692509	1.34e-06	0.000387	-1.466
Dmap1	ILMN_2663674	0.00124	0.0248	-1.34
Dmgdh	ILMN_1247352	0.00601	0.0697	-1.922
Dnah11	ILMN_2632034	0.00477	0.0595	2.363
Dnaja1	ILMN_2800446	0.00181	0.0318	-1.791
Dnajb6	ILMN_3107377	0.00256	0.0399	1.615
Dnajc13	ILMN_1239858	0.00235	0.0377	-1.514
Dnajc19	ILMN_1252454	0.00572	0.0676	-1.749
Dnajc2	ILMN_1249242	0.000302	0.0101	-1.525
Dnajc28	ILMN_1219898	0.000205	0.0079	-2.02
Dnase2	ILMN_2627328	2.92e-05	0.00237	-2.11
Dnm1l	ILMN_3111421	0.00762	0.0813	-1.53
Dnttip1	ILMN_1256348	0.00163	0.0297	1.427
Doc2a	ILMN_2741828	0.00322	0.0461	-1.706
Dock1	ILMN_2885196	0.00597	0.0694	1.707
Dock11	ILMN_2684324	0.00162	0.0296	2.015
Dock6	ILMN_1213636	0.00681	0.0753	-1.937
Dock7	ILMN_1221901	0.000365	0.0114	1.63
Dock8	ILMN_2655163	0.00042	0.0124	-1.994
Dok1	ILMN_1242767	0.00143	0.0272	1.67
Dok3	ILMN_1258357	0.000322	0.0105	2.194
Donson	ILMN_2706882	9.71e-05	0.00491	2.09
Dpcd	ILMN_2892479	0.00825	0.0857	-1.673
Dpep1	ILMN_2754551	0.0101	0.0976	-1.416
Dpm1	ILMN_2590054	0.00666	0.0745	-1.731
Dpp3	ILMN_2751925	2.69e-05	0.00226	-1.466
Dpp4	ILMN_2615096	0.00315	0.0454	-1.753
Dpp9	ILMN_2721724	5.1e-06	0.000769	-1.899
Dpy19l3	ILMN_2660541	0.00135	0.0261	-2.173
Dpyd	ILMN_2605329	0.00669	0.0746	-2.255
Dpysl2	ILMN_2949596	2.51e-07	0.000131	1.999
Dram1	ILMN_1219820	1.51e-05	0.00149	4.816
Drg2	ILMN_2677494	0.00048	0.0136	-1.413
Drosha	ILMN_3144358	0.00721	0.0784	-1.556
Dsg1c	ILMN_2597795	0.00242	0.0385	2.884
Dtx3l	ILMN_1220813	0.00823	0.0857	-1.547
Dtx4	ILMN_2651706	2.54e-05	0.00216	-3.577
Dus4l	ILMN_1254444	6.38e-05	0.00379	-1.823
Dusp16	ILMN_2467596	0.000973	0.0212	1.532
Dusp23	ILMN_3160863	0.000486	0.0137	-1.656
Dusp3	ILMN_2637538	9.22e-05	0.00474	1.996
Dusp4	ILMN_2450767	0.00125	0.025	2.306
Dusp5	ILMN_2531737	0.000161	0.00684	7.385
Dusp6	ILMN_2701321	0.000759	0.018	4.866
Dusp7	ILMN_2804523	0.00307	0.0448	1.602
Dync2li1	ILMN_3090123	0.00745	0.0802	1.845
Dynll1	ILMN_2788121	0.00209	0.0349	1.986
Dynlrb1	ILMN_2589814	0.00288	0.0429	-1.306
E030030i06Rik	ILMN_1248267	0.00804	0.0844	-1.662
E130308a19Rik	ILMN_2536776	4.54e-05	0.0031	-2.473
E2f6	ILMN_2581972	1.78e-05	0.00166	-2.249
Ear2	ILMN_1232396	5.41e-05	0.00339	3.493
Ear3	ILMN_2524986	3.72e-05	0.00273	3.135
Ear4	ILMN_2868480	6.58e-05	0.00383	4.332
Ebi3	ILMN_2662322	0.00148	0.0278	2.032
Ebp	ILMN_2707043	0.00597	0.0695	-1.325
Ece1	ILMN_2745993	0.000885	0.0198	-1.446
Ech1	ILMN_1254786	0.00831	0.0861	-1.311
Echdc1	ILMN_2659950	0.00557	0.0663	-1.92
Eci1	ILMN_2615207	0.00432	0.0559	-1.586
Ecsit	ILMN_2824167	0.000329	0.0107	-1.618
Edil3	ILMN_2630495	0.00465	0.0585	-1.331
Eef1akmt1	ILMN_1235697	0.00155	0.0287	-1.661
Eef1aknmt	ILMN_2993779	0.00691	0.0761	-1.52
Eef1b2	ILMN_1229042	0.00601	0.0697	2.082
Eef2	ILMN_2589181	0.00796	0.0838	2.777
Eefsec	ILMN_2849985	0.000107	0.00522	-2.086
Efemp2	ILMN_2866901	0.000729	0.0175	1.84
Efl1	ILMN_1223140	0.000974	0.0212	-1.576
Efr3a	ILMN_2678400	0.000138	0.00618	-1.571
Egfr	ILMN_3052260	3.68e-05	0.00271	-3.402
Egr2	ILMN_2623983	0.01	0.0974	2.212
Ehd3	ILMN_1232989	0.000691	0.017	-2.001
Ehd4	ILMN_1224768	0.000498	0.0139	2.195
Ehhadh	ILMN_2706120	0.00739	0.0797	-1.979
Eif2ak1	ILMN_2709397	0.000598	0.0155	-1.553
Eif2s1	ILMN_2696159	0.00536	0.0645	-1.613
Eif2s2	ILMN_1256795	0.000215	0.00816	-1.48
Eif3e	ILMN_2487358	0.00174	0.031	-1.738
Eif3f	ILMN_2924030	4.33e-06	0.000705	1.424
Eif3j	ILMN_2832228	0.00011	0.00531	-1.875
Eif4ebp1	ILMN_2670398	0.000685	0.0169	1.421
Eif4enif1	ILMN_2956153	5.4e-08	4.61e-05	1.583
Eif4g1	ILMN_3159387	8.66e-05	0.00457	-1.529
Eif6	ILMN_1255935	0.000756	0.018	1.825
Elac1	ILMN_2497945	4.18e-05	0.00294	-2.034
Elac2	ILMN_1253753	8.29e-06	0.00104	-1.709
Elf3	ILMN_2850233	0.00127	0.0251	5.383
Elk4	ILMN_2940961	0.0104	0.0998	1.597
Ell	ILMN_2751304	0.00198	0.0337	1.586
Eloa	ILMN_2652394	0.00168	0.0302	-1.354
Eloc	ILMN_2995698	0.00788	0.0832	-1.66
Elovl1	ILMN_2723491	0.00319	0.0457	-1.55
Elovl3	ILMN_2682207	4.54e-16	2.05e-11	-115.218
Elovl5	ILMN_2652757	0.000504	0.014	-1.756
Elp2	ILMN_1216985	0.00162	0.0296	-1.388
Elp6	ILMN_1251253	0.00174	0.0309	-1.685
Emc2	ILMN_2814431	0.00293	0.0434	-1.351
Emc9	ILMN_1226261	0.000441	0.0128	-1.837
Emd	ILMN_2745259	0.00998	0.0972	1.751
Emilin2	ILMN_2772281	0.00397	0.0531	4.366
Eml1	ILMN_1214866	0.00211	0.0351	2.385
Eml3	ILMN_2830983	0.000165	0.00696	-1.734
Emp2	ILMN_2598103	2.05e-07	0.000114	2.409
Emp3	ILMN_1248028	0.000735	0.0176	2.543
Enc1	ILMN_1237886	0.000595	0.0155	4.38
Enho	ILMN_2479977	0.00656	0.0737	-1.642
Eno3	ILMN_2757569	0.00835	0.0865	-1.482
Eno4	ILMN_2720911	0.000543	0.0147	-1.441
Enoph1	ILMN_1233630	0.00123	0.0246	1.732
Enox2	ILMN_3009579	0.00211	0.0351	-1.824
Enpp1	ILMN_1231851	1.62e-05	0.00157	2.136
Enpp3	ILMN_1229710	0.000449	0.013	-1.807
Enpp6	ILMN_2766894	0.000655	0.0164	-2.979
Entpd2	ILMN_1237670	4.38e-05	0.00305	3.68
Entpd5	ILMN_3149143	0.000128	0.00581	-2.12
Entpd8	ILMN_2744998	0.000419	0.0124	-1.768
Epas1	ILMN_3052632	0.000476	0.0135	2.721
Ephx1	ILMN_2664224	0.000374	0.0116	-1.77
Ephx2	ILMN_1226688	4.45e-06	0.000712	-2.856
Epn2	ILMN_1218487	0.00814	0.0851	1.603
Eps15	ILMN_1228338	0.000168	0.00705	1.794
Eps15l1	ILMN_1245948	0.0031	0.045	1.399
Eps8	ILMN_2623776	0.00721	0.0784	1.964
Eps8l2	ILMN_1223406	0.00758	0.0811	-1.992
Eral1	ILMN_2734969	0.00245	0.0388	-1.43
Erc2	ILMN_1244989	0.000156	0.00672	-2.975
Ercc3	ILMN_1218154	4.67e-05	0.00315	-1.464
Ergic1	ILMN_2745433	1.27e-05	0.00133	-1.713
Erich4	ILMN_3161671	0.000212	0.00807	10.904
Erlin2	ILMN_1241908	0.00417	0.0547	-1.313
Ero1b	ILMN_2692960	0.00196	0.0334	-2.47
Erp27	ILMN_2888940	2.14e-05	0.0019	-3.56
Esam	ILMN_2690839	0.00951	0.0941	1.709
Esd	ILMN_2917223	5.85e-07	0.000224	-2.668
Esm1	ILMN_1257574	9.47e-05	0.00482	16.753
Esp1	ILMN_3161172	0.00873	0.0889	-1.378
Esrp2	ILMN_1224254	5.16e-05	0.00335	-1.507
Esyt1	ILMN_1240994	0.000107	0.00522	1.516
Esyt2	ILMN_2615587	0.00287	0.0429	1.777
Etfdh	ILMN_2580585	0.00159	0.0292	-2.813
Ethe1	ILMN_2621074	4.35e-06	0.000706	-2.536
Etnppl	ILMN_1229990	0.000331	0.0107	-9.175
Ets2	ILMN_2594714	0.000636	0.0162	2.259
Etv5	ILMN_1235329	8.87e-05	0.00465	2.731
Evc2	ILMN_1222479	0.00429	0.0557	-1.705
Exd2	ILMN_2927225	0.00449	0.0573	-1.535
Exoc3	ILMN_2777284	0.000374	0.0116	-1.385
Exoc4	ILMN_1258588	0.00504	0.0617	1.311
Exoc6	ILMN_1235861	3.89e-05	0.00282	-1.619
Exosc2	ILMN_2805829	0.000126	0.00577	-1.384
Exosc5	ILMN_2877280	0.000869	0.0196	-1.356
Ext2	ILMN_1222215	0.000265	0.00929	-1.703
Extl1	ILMN_2879534	9.15e-06	0.0011	-4.091
Extl3	ILMN_3001452	0.0047	0.0589	-1.814
F2r	ILMN_2740852	0.0041	0.0541	1.584
F2rl1	ILMN_2769567	0.000178	0.00731	6.872
Faap20	ILMN_2736360	0.00257	0.04	1.591
Faf1	ILMN_2718815	0.000115	0.00545	-1.831
Faf2	ILMN_2660328	0.00184	0.0321	-1.437
Fahd1	ILMN_1218891	0.000347	0.011	-2.04
Fahd2b	ILMN_2701855	0.00457	0.0579	-1.601
Fam110b	ILMN_2766755	0.00398	0.0531	1.854
Fam110c	ILMN_2757634	1.6e-08	2.43e-05	8.209
Fam110d	ILMN_2705440	0.00249	0.0393	2.504
Fam126a	ILMN_2771087	0.000468	0.0134	1.529
Fam126b	ILMN_2709051	2.72e-05	0.00227	-2.245
Fam131c	ILMN_1227306	0.00277	0.042	-1.78
Fam168a	ILMN_2623110	0.00438	0.0564	-1.599
Fam168b	ILMN_2749354	0.00915	0.0917	-1.302
Fam169b	ILMN_3014674	0.000225	0.00836	1.693
Fam177a/Fam177a2	ILMN_3107690	4.78e-06	0.000742	4.528
Fam193b	ILMN_2760765	0.00993	0.0969	-1.627
Fam214a	ILMN_1236354	0.00464	0.0584	-2.702
Fam219b	ILMN_2651698	8.83e-05	0.00464	-1.807
Fam25c	ILMN_2678637	0.00141	0.0269	-4.783
Fam50a	ILMN_2856628	0.00871	0.0888	1.398
Fam71e2	ILMN_2700002	0.00761	0.0813	-1.524
Fam76a	ILMN_1242176	0.000127	0.00579	1.727
Fam83a	ILMN_2775106	0.00189	0.0327	2.507
Fam83g	ILMN_1256927	0.00262	0.0406	2.041
Fam8a1	ILMN_1246895	0.00831	0.0861	-1.307
Fam98a	ILMN_1224651	0.000635	0.0162	-1.481
Fancc	ILMN_3144458	0.00838	0.0867	1.66
Fance	ILMN_2656810	0.000425	0.0125	-1.621
Fancm	ILMN_3009719	0.000967	0.0211	-2.036
Farp2	ILMN_2745925	0.00408	0.054	-1.599
Fastkd1	ILMN_3162793	0.00152	0.0284	-1.699
Fblim1	ILMN_2837671	0.000157	0.00676	8.194
Fbxl14	ILMN_2972232	4.85e-07	0.000203	1.663
Fbxl6	ILMN_2935032	0.00671	0.0748	1.329
Fbxo10	ILMN_2529395	0.01	0.0974	1.616
Fbxo17	ILMN_2632241	0.00112	0.0231	-1.52
Fbxo21	ILMN_2586607	0.00593	0.0692	-2.732
Fbxo30	ILMN_2431871	4.55e-05	0.0031	-2.078
Fbxo31	ILMN_2687032	0.00616	0.0709	1.938
Fbxo36	ILMN_2717387	0.00457	0.0579	-1.465
Fbxo4	ILMN_2869312	0.00303	0.0444	1.368
Fcgr2a	ILMN_2687403	2.04e-05	0.00184	4.541
Fcgr3a/Fcgr3b	ILMN_2631161	1.84e-06	0.00043	2.951
Fcrl1	ILMN_1231858	0.00743	0.0801	-1.436
Fcsk	ILMN_2641632	0.00264	0.0407	-1.345
Fdxr	ILMN_1219942	0.00927	0.0926	-1.606
Fech	ILMN_2710731	0.00674	0.0749	2.181
Fer	ILMN_3080371	1.06e-05	0.00118	-1.843
Fermt2	ILMN_2670022	7.19e-05	0.00403	-1.874
Fermt3	ILMN_2649392	0.000313	0.0103	2.303
Fes	ILMN_2695793	1.38e-05	0.0014	2.158
Ffar3	ILMN_1236703	9.87e-08	7.21e-05	-2.475
Ffar4	ILMN_2746895	6.18e-05	0.0037	12.2
Fgd1	ILMN_2594009	0.000199	0.00777	3.071
Fgfr1op	ILMN_2697790	0.00737	0.0796	1.721
Fgfr1op2	ILMN_2615468	0.00805	0.0845	1.439
Fgfr2	ILMN_2646078	0.00833	0.0863	2.125
Fggy	ILMN_2999158	0.00027	0.0094	-2.389
Fgl1	ILMN_1253755	0.00748	0.0804	2.114
Fhdc1	ILMN_1220688	0.00236	0.0378	3.954
Fhod3	ILMN_2672221	0.00317	0.0456	-1.413
Fibp	ILMN_1260261	9.56e-05	0.00485	1.342
Fignl1	ILMN_2663604	0.00354	0.0489	1.414
Fip1l1	ILMN_1220581	0.00974	0.0958	1.697
Firre	ILMN_2504606	0.000409	0.0122	-2.74
Fitm1	ILMN_1243516	0.00204	0.0344	-3.924
Fkbp1a	ILMN_2776025	0.000867	0.0196	1.613
Fkbp5	ILMN_2718266	3.73e-08	3.73e-05	5.425
Fktn	ILMN_3161480	0.000159	0.0068	-1.713
Flad1	ILMN_2602630	0.00116	0.0237	-1.546
Flot1	ILMN_2702464	0.000121	0.00562	2.845
Fmc1	ILMN_2958076	0.00571	0.0676	-1.495
Fmn2	ILMN_1217191	1.06e-05	0.00118	-6.326
Fmnl2	ILMN_2656268	0.00347	0.0483	1.88
Fmnl3	ILMN_2599659	0.0073	0.079	2.033
Fmo3	ILMN_2943135	0.000108	0.00524	43.012
Fn1	ILMN_2595714	0.00649	0.0732	1.705
Fn3k	ILMN_1223313	0.000231	0.00849	-3.452
Fndc10	ILMN_1250201	9.67e-05	0.0049	7.029
Fndc3b	ILMN_2862567	0.00023	0.00848	2.513
Folr1	ILMN_2707541	0.00174	0.0309	-1.432
Folr2	ILMN_2865285	0.00545	0.0653	2.381
Fos	ILMN_2750515	0.00904	0.091	4.58
Fosl2	ILMN_1252481	0.0012	0.0243	3.528
Foxa1	ILMN_1237195	0.000338	0.0109	-2.1
Foxa2	ILMN_1246216	0.0016	0.0293	-1.865
Foxk1	ILMN_3137073	0.00904	0.091	1.48
Foxn3	ILMN_2844097	1.86e-05	0.00172	-2.646
Foxred1	ILMN_2832886	0.0043	0.0558	-1.685
Fpgs	ILMN_2769594	0.000245	0.00885	-2.186
Fpr2	ILMN_1242457	0.000516	0.0142	3.929
Fras1	ILMN_1227146	4.86e-05	0.00322	-2.813
Frmd4a	ILMN_2586777	0.00236	0.0378	1.783
Frmd6	ILMN_2828916	0.00172	0.0307	2.017
Frrs1	ILMN_3098120	0.00408	0.054	2.062
Fubp1	ILMN_2683593	0.000283	0.0097	2.164
Fuz	ILMN_1239948	0.00161	0.0294	-1.789
Fxn	ILMN_3049455	0.00547	0.0655	-1.569
Fxyd1	ILMN_2729342	0.0025	0.0394	-1.406
Fxyd5	ILMN_2967266	0.0015	0.0282	3.141
Fyco1	ILMN_2750912	0.00102	0.022	-1.667
Fyn	ILMN_2751207	0.00438	0.0564	1.425
Fzd7	ILMN_2907560	4.66e-05	0.00315	-2.104
G3bp2	ILMN_2691815	0.000295	0.00994	-1.786
G6pc	ILMN_1245103	0.00622	0.0713	-3.76
G6pd	ILMN_2721337	0.000485	0.0137	2.944
Gabrb3	ILMN_2476948	7.3e-07	0.000252	-5.6
Gadd45b	ILMN_2900653	0.00123	0.0246	4.862
Gak	ILMN_2761542	0.00137	0.0264	2.282
Gal3st1	ILMN_1258028	6.78e-08	5.48e-05	6.162
Galnt11	ILMN_2700400	4.25e-07	0.000183	1.67
Galnt15	ILMN_1239386	0.00129	0.0254	2.017
Galt	ILMN_2711442	0.00636	0.0724	-1.405
Ganab	ILMN_2940440	0.0095	0.0941	-1.672
Ganc	ILMN_1226527	1.85e-05	0.00172	-1.98
Garem1	ILMN_2892592	0.00105	0.0224	1.708
Gart	ILMN_2622163	0.00238	0.038	-1.641
Gas2	ILMN_2512191	1.39e-06	0.000391	-4.059
Gas2l1	ILMN_3047914	5.32e-06	0.000782	1.821
Gas6	ILMN_2686327	0.00274	0.0418	1.594
Gask1b	ILMN_1253487	0.000178	0.00731	-1.478
Gatad1	ILMN_2982097	0.00924	0.0923	1.943
Gatb	ILMN_2901655	3.79e-06	0.000663	-2.87
Gba2	ILMN_2900042	0.000122	0.00565	-1.955
Gbf1	ILMN_2726603	0.00104	0.0223	-3.02
Gbp2	ILMN_3122961	2.37e-05	0.00204	2.883
Gbp6	ILMN_2837493	0.000705	0.0172	-3.924
Gbx2	ILMN_1249766	0.00908	0.0912	1.412
Gcat	ILMN_2875336	0.00207	0.0347	-1.714
Gcdh	ILMN_3136542	0.00255	0.0398	-1.455
Gck	ILMN_2698004	0.0048	0.0597	-1.879
Gcnt2	ILMN_2609197	0.00403	0.0536	2.79
Gdf15	ILMN_2735350	0.000792	0.0185	3.302
Gdf3	ILMN_2731407	0.000305	0.0101	2.464
Gfm1	ILMN_1217330	1.23e-06	0.000371	-2.055
Gfm2	ILMN_2734856	7e-07	0.000246	-2.067
Gfod2	ILMN_1236845	0.000552	0.0149	-1.931
Gfpt2	ILMN_1214822	0.00211	0.0351	1.956
Gga3	ILMN_1242273	0.00383	0.0516	-1.346
Ggact	ILMN_2925895	4e-05	0.00285	-1.888
Ghdc	ILMN_2862465	0.00285	0.0428	-1.452
Ghitm	ILMN_1231264	0.000254	0.00908	-1.784
Ghr	ILMN_1247348	0.00138	0.0265	-3.796
Gid4	ILMN_2545559	0.00218	0.0357	-1.651
Gimap1-Gimap5	ILMN_2643096	0.000502	0.014	2.178
Gins2	ILMN_1246270	0.000123	0.00568	2.246
Gja4	ILMN_2737704	0.000248	0.00894	1.911
Gjb1	ILMN_2948476	0.00311	0.0451	-2.401
Gjc2	ILMN_2597606	0.00811	0.0849	-1.763
Gk	ILMN_2776721	0.00321	0.0459	-1.804
Glb1	ILMN_1256272	0.003	0.0442	-1.51
Gldc	ILMN_1218747	3.56e-05	0.00265	-1.808
Gldn	ILMN_2599692	0.00287	0.0429	20.376
Glipr1	ILMN_1215807	0.00525	0.0635	2.335
Glipr2	ILMN_3053593	0.00867	0.0886	2.652
Glo1	ILMN_2667352	9.46e-06	0.00112	-1.967
Glp2r	ILMN_3008399	0.00148	0.0278	3.318
Glrx2	ILMN_3096267	0.00643	0.0728	-1.69
Gltp	ILMN_2971816	6.9e-06	0.000927	2.529
Glud1	ILMN_3070576	0.00894	0.0903	2.496
Glyat	ILMN_1235058	9.42e-06	0.00112	-3.717
Glyr1	ILMN_3141499	0.00499	0.0613	-1.406
Gm10039	ILMN_1230991	4.44e-06	0.000712	-1.395
Gm10073/Gm11942	ILMN_1238874	5.57e-05	0.00346	1.367
Gm10319	ILMN_1217352	9.21e-06	0.0011	-5.834
Gm10443	ILMN_1260088	0.000794	0.0186	1.408
Gm10448	ILMN_2678486	0.00949	0.0941	-1.639
Gm10766	ILMN_2578154	0.00585	0.0686	-1.504
Gm10914	ILMN_1237365	0.000375	0.0116	-1.969
Gm1141	ILMN_2983324	0.00866	0.0886	-1.549
Gm11425	ILMN_2668083	0.000265	0.0093	1.745
Gm11541	ILMN_2883500	0.00489	0.0604	-1.651
Gm12166	ILMN_2848588	9.25e-05	0.00475	1.354
Gm12451	ILMN_1255629	0.0033	0.0466	1.392
Gm12500	ILMN_1237849	9.2e-05	0.00474	-1.881
Gm12816	ILMN_2645672	2.42e-06	0.000491	1.543
Gm12854/S100a11	ILMN_2883392	0.0002	0.00779	5.148
Gm14057	ILMN_1221233	0.00419	0.0547	-1.666
Gm15500	ILMN_1239211	0.000584	0.0154	1.477
Gm15807/Hmgn5	ILMN_2740445	0.000408	0.0122	-2.137
Gm15930	ILMN_1256025	5.68e-05	0.0035	4.038
Gm16385	ILMN_1217826	0.00422	0.055	3.072
Gm1698	ILMN_2916173	0.00811	0.0849	-1.347
Gm18852	ILMN_1235795	0.00772	0.0821	1.679
Gm2174	ILMN_1225930	0.00282	0.0425	1.559
Gm31105	ILMN_1238200	0.0103	0.099	2.228
Gm3325/Zfp808	ILMN_3136397	6.44e-05	0.00379	-1.417
Gm34569	ILMN_1231106	0.00251	0.0395	-1.541
Gm35498	ILMN_1213824	0.00908	0.0912	3.163
Gm3579	ILMN_1218923	0.000297	0.00998	5.371
Gm38395	ILMN_1251769	0.00628	0.0718	1.645
Gm4130	ILMN_1234314	7.93e-05	0.00432	1.755
Gm4294	ILMN_1243415	0.000898	0.02	1.452
Gm4613	ILMN_2654896	0.00205	0.0345	1.402
Gm4833	ILMN_1228717	0.000318	0.0104	1.888
Gm4866	ILMN_1242465	0.000247	0.00892	1.714
Gm4952	ILMN_2831669	0.00347	0.0482	-2.477
Gm4983	ILMN_3155626	0.00633	0.0722	1.959
Gm5113	ILMN_2872499	0.000108	0.00524	-2.213
Gm5125	ILMN_1251545	0.0088	0.0894	1.366
Gm5150	ILMN_1222860	0.000812	0.0188	3.5
Gm5277	ILMN_1227803	0.00992	0.0969	1.467
Gm5340	ILMN_1237033	2.61e-05	0.0022	3.063
Gm5422	ILMN_2741950	1.82e-06	0.000428	-1.637
Gm5512	ILMN_3150205	0.00336	0.0472	-1.487
Gm5552	ILMN_1213020	0.000175	0.00725	3.038
Gm5590	ILMN_1242672	0.00457	0.0579	-1.604
Gm5597	ILMN_1229935	0.00178	0.0315	2.091
Gm5640	ILMN_3033562	9.14e-05	0.00474	4.201
Gm5841	ILMN_1243069	0.000401	0.0121	-1.856
Gm5905	ILMN_2588053	1.2e-05	0.00128	1.645
Gm6440	ILMN_1255034	0.000211	0.00806	1.423
Gm6517	ILMN_2673668	0.000799	0.0186	2.018
Gm6685	ILMN_1230391	0.00459	0.0581	1.469
Gm6969	ILMN_1234292	0.00517	0.0629	2.933
Gm7298	ILMN_2449986	0.00129	0.0254	-1.708
Gm8172	ILMN_1248932	0.00452	0.0575	2.082
Gm8276	ILMN_1214902	0.00168	0.0302	1.583
Gm8503	ILMN_2540489	0.00169	0.0303	1.512
Gm8615	ILMN_2605935	4.92e-05	0.00323	-2.355
Gm8712	ILMN_1251483	0.000475	0.0135	-1.324
Gm8806	ILMN_1216681	0.00624	0.0715	1.853
Gm9294	ILMN_2890533	0.000274	0.0095	1.552
Gm9387	ILMN_1255324	0.00674	0.0749	1.463
Gm9734	ILMN_2652286	0.00756	0.081	-1.448
Gm9770	ILMN_1248006	7.37e-05	0.0041	2.792
Gm9803	ILMN_2618461	7.21e-05	0.00403	-1.406
Gm9926	ILMN_1241279	0.000583	0.0154	5.873
Gm9993	ILMN_1252974	0.00011	0.0053	-1.882
Gmcl1	ILMN_1221810	0.00611	0.0705	-1.51
Gmip	ILMN_2788574	7.2e-05	0.00403	1.645
Gna13	ILMN_1249934	5.7e-06	0.00082	2.282
Gna14	ILMN_2597778	0.000592	0.0155	-7.477
Gnai2	ILMN_2908855	9.14e-06	0.0011	1.562
Gnb1	ILMN_2733852	0.000599	0.0155	1.849
Gngt2	ILMN_3154581	2.78e-05	0.00231	2.173
Gnpat	ILMN_2605941	0.000558	0.015	-1.335
Gnpda1	ILMN_2852217	0.00217	0.0357	-1.793
Golga7	ILMN_3157764	0.00971	0.0956	1.644
Golgb1	ILMN_2742305	0.00641	0.0727	-1.456
Golm1	ILMN_2623536	6.86e-06	0.000924	6.882
Gosr1	ILMN_2698248	0.00177	0.0313	-1.793
Got2	ILMN_2593496	0.000482	0.0136	-1.363
Gpaa1	ILMN_1255423	0.000671	0.0167	-1.427
Gpat2	ILMN_2703492	0.00208	0.0347	-3.026
Gpat4	ILMN_2918402	3.85e-05	0.0028	-2.465
Gpatch11	ILMN_2901363	0.000989	0.0214	-2.041
Gpatch2	ILMN_2841032	0.00364	0.0499	-1.412
Gpbp1	ILMN_2547610	0.00324	0.0462	1.834
Gpc3	ILMN_2832979	4.97e-05	0.00326	24.294
Gpd1	ILMN_2808811	4.7e-06	0.000734	-2.657
Gpd2	ILMN_1247257	0.00213	0.0352	-1.916
Gphn	ILMN_2910995	1.12e-05	0.00123	-1.983
Gpi	ILMN_2430422	0.00107	0.0225	3.043
Gpihbp1	ILMN_2614842	0.000695	0.017	3.653
Gpld1	ILMN_1259182	0.00557	0.0663	-1.471
Gpnmb	ILMN_2648669	0.000796	0.0186	9.763
Gpr108	ILMN_1228572	0.00136	0.0262	-1.967
Gpr12	ILMN_1221410	1.92e-07	0.000112	-2.742
Gpr137	ILMN_2780876	0.000318	0.0104	-1.623
Gpr137b	ILMN_3042112	0.00421	0.0549	1.479
Gpr137b-Ps	ILMN_2455850	0.000589	0.0154	2.951
Gpr180	ILMN_3161518	0.000269	0.00937	-2.031
Gpr19	ILMN_1257801	5.87e-05	0.00358	-1.537
Gpr68	ILMN_2732996	0.00092	0.0204	1.554
Gprasp1	ILMN_1224770	0.00446	0.0569	-1.675
Gprc5a	ILMN_2854943	0.00232	0.0374	3.971
Gprc5b	ILMN_2611767	0.000912	0.0203	6.517
Gpsm2	ILMN_2882235	0.000289	0.00982	-2.225
Gpt	ILMN_2832524	0.00192	0.033	1.412
Gpx3	ILMN_2715546	0.000951	0.0209	2.989
Gramd1b	ILMN_2423730	0.000182	0.00739	2.609
Grap2	ILMN_3113787	0.00037	0.0115	-1.717
Grb14	ILMN_1241015	0.00865	0.0885	-1.836
Grhl1	ILMN_2727118	0.00561	0.0667	1.46
Grk2	ILMN_3000318	0.00118	0.024	1.323
Grk3	ILMN_1256771	0.00888	0.0899	1.785
Grn	ILMN_2595973	2.9e-07	0.000144	1.94
Grpel1	ILMN_2677357	0.000392	0.0119	-1.87
Gskip	ILMN_1250795	0.00288	0.0429	1.955
Gspt2	ILMN_2671253	2.94e-05	0.00238	5.239
Gstm4	ILMN_1214964	0.0103	0.0995	-1.925
Gstm6	ILMN_2633096	0.000931	0.0206	-1.953
Gsto2	ILMN_2938904	0.00044	0.0128	-1.809
Gstp1	ILMN_2793329	0.00127	0.0251	-3.085
Gtf2ird1	ILMN_3096468	0.000186	0.00748	-1.729
Gtf3a	ILMN_2444616	0.000439	0.0128	2.587
Gtpbp1	ILMN_1220313	0.00691	0.0761	2.057
Gtpbp2	ILMN_2600113	0.00598	0.0696	1.483
Guca1a	ILMN_2723190	0.00253	0.0396	1.706
Gusb	ILMN_2741114	0.00919	0.0919	2.19
Gvin1	ILMN_3120510	0.00196	0.0335	3.555
Gyg1	ILMN_2661635	0.000992	0.0215	2.579
H19	ILMN_1256343	9.45e-05	0.00482	20.936
H2-K2/H2-Q9	ILMN_2810539	0.00301	0.0442	1.684
H2-M2	ILMN_2964185	0.00961	0.0949	3.502
H2-Q5	ILMN_2862706	0.000496	0.0139	1.421
H2-Q8	ILMN_2771182	0.00976	0.0959	2.723
H2-T10	ILMN_1230878	0.00203	0.0342	2.568
H2ac12	ILMN_2730329	0.00311	0.0451	2.089
H2ac16	ILMN_2751102	0.00203	0.0342	-2.181
H2al2a	ILMN_2854888	0.00347	0.0483	-1.74
H2bc10	ILMN_1242399	0.000825	0.019	-1.781
H2bc12	ILMN_2655785	0.000422	0.0125	-1.743
H2bc13	ILMN_2652511	8.35e-05	0.00447	-1.647
H2bc14	ILMN_1257520	0.00438	0.0564	-1.629
H2bc15	ILMN_2891646	0.000195	0.00768	-1.813
H2bc7	ILMN_1252995	0.000203	0.00787	-1.734
H2bc8	ILMN_2719202	3.48e-05	0.00261	-1.668
H2bc9	ILMN_2716195	4e-05	0.00285	-1.723
H3-3a/H3-3b	ILMN_1231168	0.00123	0.0246	2.912
Haao	ILMN_2459219	0.000878	0.0197	-1.788
Hadha	ILMN_1237218	0.00439	0.0564	-1.989
Hagh	ILMN_2734661	0.0001	0.005	-1.614
Haghl	ILMN_2859254	0.00779	0.0826	-1.375
Hal	ILMN_2984332	0.00881	0.0895	-1.843
Hamp/Hamp2	ILMN_1236304	0.00543	0.0651	-2.279
Hao1	ILMN_2875475	1.63e-06	0.000411	-1.882
Hat1	ILMN_2747651	0.00313	0.0453	1.361
Haus5	ILMN_1242680	0.00131	0.0257	-1.474
Haus8	ILMN_2749747	0.00181	0.0318	2.594
Havcr2	ILMN_2721929	0.00198	0.0336	2.232
Hbegf	ILMN_2698449	0.000174	0.00723	4.124
Hcfc1r1	ILMN_2723083	1.41e-06	0.000391	-2.672
Hcls1	ILMN_2685516	0.000816	0.0188	2.74
Hcst	ILMN_1220418	0.00077	0.0182	2.029
Hdac10	ILMN_2731340	0.00705	0.0771	-1.592
Hdac5	ILMN_2659160	0.000735	0.0176	-1.585
Hddc2	ILMN_2638781	0.000216	0.00818	1.821
Hdhd3	ILMN_2608145	0.000347	0.011	-2.472
Hdhd5	ILMN_1257102	0.000116	0.00545	-1.574
Hdlbp	ILMN_2795359	0.00576	0.0679	-1.308
Hebp1	ILMN_2699307	0.00156	0.0287	-1.501
Hectd2	ILMN_1252222	0.00217	0.0357	-2.442
Hectd3	ILMN_1231383	0.00656	0.0737	-1.795
Heg1	ILMN_2600022	0.00316	0.0455	2.2
Helb	ILMN_2624544	0.00365	0.0499	-1.519
Hemk1	ILMN_2666272	0.00355	0.049	-1.32
Herc1	ILMN_2637982	0.000325	0.0106	-1.744
Herpud2	ILMN_2730516	0.00502	0.0615	2.138
Hes1	ILMN_1247691	0.00305	0.0445	1.905
Hes6	ILMN_2791952	0.000839	0.0191	-1.832
Hexa	ILMN_2773624	0.00456	0.0579	1.613
Hexb	ILMN_2829330	3.74e-07	0.00017	4.822
Hexim2	ILMN_1249861	0.000481	0.0136	-1.835
Hey1	ILMN_2690596	7.7e-05	0.00422	3.129
Hgd	ILMN_1212739	0.00207	0.0346	-1.77
Hgh1	ILMN_2850402	0.00136	0.0263	1.397
Hhipl2	ILMN_2620374	0.00347	0.0482	2.527
Hibadh	ILMN_1247221	0.000333	0.0108	-1.743
Hic1	ILMN_2729197	0.000631	0.0161	2.209
Hif1an	ILMN_1239154	0.00454	0.0578	-1.379
Hilpda	ILMN_1239221	0.00483	0.0599	3.792
Hip1	ILMN_1245338	0.00313	0.0453	2.097
Hipk1	ILMN_2637032	0.00187	0.0324	-1.662
Hipk2	ILMN_2705324	1.16e-05	0.00126	-2.681
Hist1h2ap	ILMN_2836654	0.00827	0.0859	1.822
Hk2	ILMN_1239397	0.00373	0.0508	3.48
Hla-A	ILMN_2835683	0.00471	0.059	1.844
Hla-Dma	ILMN_2777769	0.00134	0.026	2.814
Hla-Dmb	ILMN_2589164	0.00207	0.0347	2.616
Hla-Dqb1	ILMN_2913716	0.00133	0.0259	2.892
Hla-Drb5	ILMN_1239102	0.00046	0.0132	3.361
Hla-E	ILMN_2777474	0.000205	0.0079	1.464
Hla-G	ILMN_2670508	0.000323	0.0105	2.002
Hm13	ILMN_2519110	0.00355	0.049	-1.895
Hmcn2	ILMN_2971177	0.00153	0.0285	2.937
Hmga1	ILMN_2715802	0.00638	0.0725	1.492
Hmga2-Ps1	ILMN_2521893	0.00446	0.0569	3.198
Hmgcl	ILMN_2822134	0.000372	0.0115	-1.416
Hmgcr	ILMN_1239292	0.0093	0.0927	1.313
Hmgcs2	ILMN_1216322	0.000197	0.00773	-2.098
Hmgn1	ILMN_2741132	0.000188	0.00751	1.656
Hmgxb4	ILMN_1238509	0.00871	0.0888	-1.308
Hmox1	ILMN_2788073	0.00358	0.0493	3.098
Hnf1b	ILMN_1234902	0.000492	0.0138	-1.723
Hnf4aos	ILMN_1236537	2.22e-06	0.000463	-7.93
Hnrnpa1	ILMN_1244536	0.000387	0.0118	2.066
Hnrnpab	ILMN_1259056	0.000244	0.00883	-1.965
Hnrnpc	ILMN_2511051	0.000546	0.0148	-1.426
Hnrnpf	ILMN_2829171	0.0088	0.0894	1.764
Homer1	ILMN_2718149	0.000506	0.0141	-1.813
Hook3	ILMN_2625716	0.00106	0.0225	-1.869
Hp	ILMN_2668509	0.00617	0.0709	1.686
Hpcal1	ILMN_2738750	0.00468	0.0587	2.026
Hpx	ILMN_2830333	0.00718	0.0782	1.359
Hs3st3b1	ILMN_2491319	0.00137	0.0263	3.666
Hs3st6	ILMN_3160653	0.00169	0.0303	-2.106
Hs6st1	ILMN_3079255	0.00271	0.0415	2.081
Hsd17b12	ILMN_1234796	0.00431	0.0558	-2.203
Hsd17b2	ILMN_1213811	0.00152	0.0284	-1.929
Hsd17b4	ILMN_2912239	3.14e-05	0.00244	-1.628
Hsd17b7	ILMN_2581059	0.00174	0.0309	-2.136
Hsd3b1	ILMN_1214838	4.12e-06	0.000687	-6.09
Hsd3b4	ILMN_1234449	6.02e-07	0.000229	-110.837
Hsd3b7	ILMN_3114124	6.37e-07	0.000238	-2.813
Hsp90b1	ILMN_2504433	0.000681	0.0168	-1.601
Hspa2	ILMN_1223285	0.000694	0.017	2.327
Hspa8	ILMN_2918479	0.00744	0.0801	2.901
Hspb6	ILMN_2805339	0.00177	0.0312	-1.828
Hspg2	ILMN_2685329	5.87e-06	0.000839	1.965
Htt	ILMN_2672091	0.00912	0.0915	-1.505
Hus1	ILMN_1229175	0.00709	0.0774	-1.321
Hyal1	ILMN_2644375	0.00206	0.0345	-2.23
Hyal2	ILMN_1230039	0.00642	0.0728	1.322
Hyou1	ILMN_2661367	0.000775	0.0183	-3.122
Iars2	ILMN_3146224	0.005	0.0613	-1.341
Icam1	ILMN_2896601	9.98e-05	0.005	2.67
Icam4	ILMN_2637808	0.00511	0.0624	-1.756
Id1	ILMN_2672190	0.0011	0.0229	3.409
Ide	ILMN_2467534	0.000242	0.00876	-2.701
Idh3a	ILMN_2740134	0.00903	0.091	-1.789
Ido2	ILMN_2748392	0.00659	0.0739	-1.876
Idua	ILMN_2980466	6.11e-06	0.000851	1.694
Ier3	ILMN_1216764	2.4e-08	2.86e-05	24.859
Ifi16	ILMN_1254577	0.00018	0.00733	3.473
Ifi27	ILMN_2681232	6.27e-05	0.00374	1.981
Ifi27l2a/Ifi27l2b	ILMN_1232995	5.11e-06	0.000769	8.071
Ifi30	ILMN_1228213	3.06e-06	0.000575	3.308
Ifit1	ILMN_1229197	0.0022	0.036	1.599
Ifit2	ILMN_2981167	0.00142	0.0271	2.026
Ifit3	ILMN_1230458	0.000193	0.00762	2.872
Ifitm1	ILMN_1217180	0.00273	0.0416	1.316
Ifitm2	ILMN_1232667	0.000109	0.00528	1.627
Ifitm6	ILMN_1218181	0.00527	0.0638	2.305
Ifna4	ILMN_1223579	0.00278	0.042	1.639
Ifnar2	ILMN_1225311	0.00907	0.0912	1.461
Ifngr1	ILMN_2651575	1.07e-05	0.00119	2.801
Ifngr2	ILMN_2592709	0.00366	0.05	2.228
Ifnlr1	ILMN_2653328	6.44e-05	0.00379	6.328
Ift140	ILMN_3060168	0.00187	0.0324	-1.543
Ift172	ILMN_2829646	0.000423	0.0125	-1.922
Ift22	ILMN_2637398	0.00412	0.0543	1.516
Igdcc4	ILMN_2697499	0.00023	0.00848	17
Igf1	ILMN_1225565	0.000853	0.0194	-1.555
Igf1r	ILMN_1239663	0.0049	0.0605	2.063
Igfals	ILMN_1222609	0.00442	0.0566	-2.863
Igfbp1	ILMN_1230739	0.00202	0.0341	7.51
Ighg	ILMN_1249975	0.00876	0.0891	7.234
Ighv1-62	ILMN_1225733	0.00152	0.0284	4.406
Ighv5-12-4	ILMN_2664963	0.00679	0.0752	1.847
Igkv4-74	ILMN_2469743	0.00217	0.0357	6.375
Igkv6-23	ILMN_2722893	0.00827	0.0859	4.749
Igkv9-124	ILMN_2649286	0.000501	0.014	4.816
Igsf1	ILMN_1258853	0.00557	0.0663	-1.877
Igsf10	ILMN_2445658	6.72e-05	0.00388	-2.847
Igsf11	ILMN_1248796	0.000523	0.0144	-2.19
Igsf3	ILMN_1229553	0.00412	0.0543	-2.267
Igsf5	ILMN_2919999	0.00374	0.0509	1.404
Igsf8	ILMN_2699160	0.00754	0.0808	1.911
Ihh	ILMN_2586246	9.88e-05	0.00498	-2.447
Iigp1b	ILMN_2783223	0.00504	0.0617	-2.077
Ikbkg	ILMN_2598585	4.01e-06	0.000687	-2.214
Ikzf1	ILMN_2584685	0.0021	0.035	1.986
Il10ra	ILMN_1219946	0.00261	0.0405	2.459
Il10rb	ILMN_1250260	0.00124	0.0248	2.694
Il17rb	ILMN_2770260	0.000288	0.0098	2.166
Il18r1	ILMN_1218525	0.0101	0.0978	1.651
Il1a	ILMN_1243066	0.00525	0.0636	1.701
Il1b	ILMN_2777498	0.00416	0.0546	5.935
Il1rap	ILMN_1226650	0.000412	0.0123	-2.776
Il1rn	ILMN_3072427	1.47e-05	0.00146	18.699
Il33	ILMN_1259747	0.000164	0.00695	3.329
Il6r	ILMN_1216057	0.00659	0.0738	1.884
Ilf3	ILMN_2501919	0.000471	0.0135	1.977
Immt	ILMN_3162174	8.49e-05	0.00452	-1.435
Impad1	ILMN_2667045	1.47e-05	0.00146	-1.663
Impdh1	ILMN_1216301	0.00216	0.0356	2.159
Impdh2	ILMN_2588398	0.000423	0.0125	1.461
Inca1	ILMN_2650902	0.000291	0.00987	-2.148
Inf2	ILMN_2749595	0.00478	0.0596	1.732
Ing2	ILMN_2673064	0.000359	0.0113	-1.905
Ing5	ILMN_2658171	0.00301	0.0442	1.412
Inhbc	ILMN_2792344	4.34e-05	0.00303	-2.745
Inmt	ILMN_1231445	0.00985	0.0964	-2.087
Ino80e	ILMN_2876560	0.0021	0.035	-1.389
Insc	ILMN_1253062	0.00623	0.0713	-2.317
Insig2	ILMN_1234858	0.00194	0.0333	-4.01
Insl3	ILMN_1249776	3.06e-06	0.000575	3
Insl6	ILMN_2677859	0.00155	0.0287	2.122
Insr	ILMN_2628026	0.00114	0.0235	1.753
Ints3	ILMN_2697279	5.62e-05	0.00348	-1.726
Ipmk	ILMN_1240247	0.00866	0.0885	1.71
Ipo8	ILMN_2629690	5.83e-05	0.00357	-1.586
Ipp	ILMN_1237651	4.44e-05	0.00306	-1.434
Iqgap1	ILMN_1239333	0.000181	0.00737	2.908
Iqgap2	ILMN_2908846	0.00326	0.0463	-1.581
Irak1	ILMN_2518457	1.07e-05	0.00118	-1.37
Irak1bp1	ILMN_2607873	0.00645	0.073	-1.483
Ireb2	ILMN_1225719	0.000572	0.0152	-1.895
Irf1	ILMN_2624100	0.00601	0.0697	1.553
Irf5	ILMN_2621752	0.00935	0.093	-1.504
Irf6	ILMN_2644836	0.00568	0.0673	-1.44
Irf8	ILMN_2673369	0.000229	0.00848	2.124
Irf9	ILMN_2636339	0.00167	0.0301	1.866
Irgq	ILMN_1255832	0.00134	0.0261	-1.702
Irx3	ILMN_2776909	0.000304	0.0101	5.079
Islr	ILMN_2613000	0.0024	0.0383	-1.785
Isy1-Rab43	ILMN_2828838	0.000661	0.0165	1.386
Isyna1	ILMN_1228752	0.000346	0.011	3.719
Itga7	ILMN_1257880	0.00981	0.0962	1.465
Itgad	ILMN_1237406	0.00568	0.0673	1.935
Itgal	ILMN_2696629	0.0011	0.0229	1.92
Itgav	ILMN_1238119	0.00154	0.0286	1.983
Itgb1bp1	ILMN_1213848	5.34e-05	0.00338	-2.845
Itih3	ILMN_1231336	7.99e-05	0.00433	1.481
Itih4	ILMN_2627022	0.000661	0.0165	2.054
Itih5	ILMN_1248909	0.00842	0.087	-1.517
Itpk1	ILMN_2723920	0.00167	0.0301	-1.541
Itpkb	ILMN_2691135	0.000343	0.011	1.623
Itpr3	ILMN_1228385	7.75e-06	0.000998	4.4
Itpripl1	ILMN_1230440	5.07e-06	0.000768	3.125
Itpripl2	ILMN_1223082	0.00156	0.0288	3.102
Ivd	ILMN_2728379	0.00996	0.0971	-1.442
Ivns1abp	ILMN_3084087	0.000406	0.0122	2.298
Iws1	ILMN_2674060	0.0053	0.0639	1.418
Jak1	ILMN_1213278	0.00858	0.0881	1.557
Jak3	ILMN_3006451	0.00926	0.0925	1.967
Jaml	ILMN_1231204	0.00246	0.039	2.783
Jph1	ILMN_1217728	0.00459	0.0581	1.442
Jpt1	ILMN_2914744	0.00022	0.00827	1.668
Jrkl	ILMN_1255837	0.00605	0.07	-1.354
Jun	ILMN_2646625	0.00409	0.054	3.086
Junb	ILMN_1220034	0.000144	0.00633	3.806
Kank1	ILMN_1242456	0.000704	0.0172	-1.663
Kank3	ILMN_1224692	0.0059	0.069	1.829
Kansl2	ILMN_1230221	0.00975	0.0958	1.867
Kansl3	ILMN_2647372	0.00342	0.0478	2.255
Kat2b	ILMN_2591641	0.00675	0.075	1.755
Kat6b	ILMN_1224783	0.00539	0.0649	-1.742
Katnb1	ILMN_1246737	0.00681	0.0753	-1.566
Kbtbd13	ILMN_1253136	0.000307	0.0102	7.194
Kbtbd2	ILMN_2654442	0.0038	0.0514	1.328
Kbtbd4	ILMN_2806290	0.00592	0.0692	-1.389
Kbtbd7	ILMN_2516565	0.000722	0.0174	-1.669
Kcnab2	ILMN_2724785	0.00162	0.0295	2.399
Kcnj8	ILMN_1253409	7.39e-05	0.00411	3.098
Kcnk1	ILMN_3009501	7.27e-09	1.45e-05	-15.797
Kcnk10	ILMN_1245193	0.00011	0.0053	-2.573
Kcnk13	ILMN_2593787	0.00181	0.0318	1.945
Kcnk16	ILMN_2524134	0.0092	0.092	-1.305
Kctd12	ILMN_2736783	0.000584	0.0154	4.482
Kctd15	ILMN_2655869	0.00196	0.0335	-2.665
Kctd17	ILMN_2616989	0.0103	0.099	2.091
Kctd3	ILMN_1224318	0.00542	0.0651	2.189
Kctd9	ILMN_1234008	0.00828	0.0859	-1.499
Kdelr3	ILMN_2675697	0.00292	0.0433	3.695
Kdm1b	ILMN_2464129	0.00723	0.0785	-1.432
Kdm5b	ILMN_2777722	0.00589	0.0689	-1.665
Kdm7a	ILMN_1231072	0.00048	0.0136	10.611
Kdsr	ILMN_2692262	0.00343	0.0478	1.325
Keg1	ILMN_2860915	2.55e-07	0.000131	-3.784
Khdrbs1	ILMN_1256052	0.000853	0.0194	1.391
Khdrbs3	ILMN_2590488	0.000371	0.0115	-2.463
Kiaa0100	ILMN_3014965	0.0026	0.0403	-1.528
Kiaa0586	ILMN_2668630	0.0088	0.0894	-1.351
Kiaa0930	ILMN_1252809	0.00333	0.0468	1.457
Kiaa1191	ILMN_1225503	0.00182	0.0318	1.972
Kiaa1324	ILMN_3160472	0.000178	0.00731	9.973
Kif13b	ILMN_1238739	0.000223	0.00834	-1.752
Kif1a	ILMN_1233840	0.00516	0.0628	1.863
Kif1b	ILMN_2670778	0.00965	0.0952	-1.505
Kif1c	ILMN_1226888	0.00885	0.0896	-1.732
Kif3a	ILMN_2621148	0.00341	0.0477	-1.577
Kif5c	ILMN_1216662	0.000477	0.0135	11.711
Kifap3	ILMN_2954858	0.00169	0.0303	-1.578
Kifc2	ILMN_2695158	0.000734	0.0176	-1.847
Klf13	ILMN_1218206	0.00537	0.0646	1.727
Klf2	ILMN_2604029	0.00471	0.059	1.716
Klf4	ILMN_1241903	0.00877	0.0892	2.226
Klf6	ILMN_2731949	0.00102	0.022	3.154
Klhdc2	ILMN_2845272	7.13e-06	0.000941	1.482
Klhl29	ILMN_1250099	0.00484	0.06	-1.346
Klhl5	ILMN_2437558	0.00274	0.0419	-1.524
Klhl6	ILMN_2840514	0.00758	0.0811	1.39
Klhl8	ILMN_2943176	0.00881	0.0895	-1.777
Klk3	ILMN_1252131	0.00649	0.0732	2.451
Klk8	ILMN_2675232	0.00753	0.0808	1.811
Klkb1	ILMN_2775527	8.84e-05	0.00464	-1.993
Klra7	ILMN_1237580	0.00117	0.0239	1.909
Klrb1	ILMN_2731002	0.00681	0.0753	1.347
Kmt2d	ILMN_2447228	0.00236	0.0378	1.464
Kng1	ILMN_3126522	0.000164	0.00695	2.082
Knop1	ILMN_2699624	0.00206	0.0346	-1.381
Kpna1	ILMN_1250856	0.000168	0.00705	-1.541
Kras	ILMN_1212703	0.000394	0.012	-1.726
Krr1	ILMN_1247867	0.01	0.0976	-1.551
Krt10	ILMN_2849285	0.000577	0.0153	-1.652
Kynu	ILMN_1214750	0.000315	0.0104	-2.106
L2hgdh	ILMN_2999167	0.000186	0.00748	-2.093
L3mbtl2	ILMN_1256203	0.00379	0.0513	-1.525
Lad1	ILMN_1227260	0.000485	0.0137	-2.511
Lag3	ILMN_2719811	3.58e-08	3.68e-05	-6.959
Lair1	ILMN_1219102	0.000641	0.0162	1.71
Lama5	ILMN_2640248	0.00206	0.0345	3.561
Lamp2	ILMN_1258632	0.000831	0.019	-1.939
Lamtor2	ILMN_2544661	5.85e-05	0.00357	-2.006
Laptm5	ILMN_1217849	3.55e-06	0.000633	2.957
Large2	ILMN_2988849	0.0012	0.0243	2.097
Larp1	ILMN_2758550	0.00685	0.0756	-1.453
Lars1	ILMN_2899591	0.00251	0.0395	-1.383
Lars2	ILMN_2737296	0.000216	0.00819	-1.649
Lasp1	ILMN_2879745	0.00126	0.0251	-1.827
Lbp	ILMN_2771237	0.000301	0.0101	2.439
Lbr	ILMN_2509988	0.00614	0.0708	1.846
Lcmt1	ILMN_2943476	0.000185	0.00747	-1.368
Lcn12	ILMN_2660461	0.000111	0.00533	-2.996
Lcn2	ILMN_2712075	1.81e-08	2.49e-05	62.315
Ldah	ILMN_1221035	0.00474	0.0592	-2.846
Leo1	ILMN_2903351	0.0023	0.0372	-1.586
Leprot	ILMN_2603568	1.31e-06	0.000382	2.084
Letm1	ILMN_2755152	8.18e-06	0.00103	-1.955
Letmd1	ILMN_2616215	0.00541	0.065	-1.403
Lgals1	ILMN_2619107	0.00112	0.0232	2.964
Lgals3	ILMN_1223317	1.06e-05	0.00118	5.125
Lgals8	ILMN_1221288	0.00119	0.0241	-1.607
Lgalsl	ILMN_1222356	0.000779	0.0183	-2.914
Lgmn	ILMN_2597868	1.6e-06	0.000408	3.499
Lias	ILMN_2918987	0.000139	0.00619	-1.364
Lifr	ILMN_2829015	0.00231	0.0373	-2.455
Lig1	ILMN_2595519	0.000224	0.00834	1.894
Lig3	ILMN_1246976	0.00238	0.038	-1.658
Lilra5	ILMN_2784514	0.00547	0.0655	1.978
Lilrb3	ILMN_2883326	0.000148	0.00647	4.857
Limk2	ILMN_2728634	0.00294	0.0436	2.021
Lins1	ILMN_1227988	0.000358	0.0113	1.559
Lipa	ILMN_1254191	0.00314	0.0453	-2.155
Litaf	ILMN_2665490	0.00212	0.0351	1.587
Llgl1	ILMN_1247530	0.000453	0.0131	1.534
Lman1	ILMN_1212637	0.00751	0.0806	-1.521
Lman2	ILMN_1252919	1.05e-06	0.000332	-2.564
Lman2l	ILMN_1220769	0.000179	0.00731	-1.93
Lmf1	ILMN_2655144	0.00086	0.0195	-1.381
Lmna	ILMN_1221646	0.00405	0.0537	1.743
Lmnb2	ILMN_2669404	0.0016	0.0293	-1.593
Lmtk2	ILMN_2681474	0.00362	0.0497	-1.323
Lonp2	ILMN_2913590	5.85e-05	0.00357	-2.082
Lpar3	ILMN_2596435	0.00348	0.0483	1.921
Lpcat2	ILMN_2956973	0.00856	0.0879	1.511
Lpin1	ILMN_3111744	0.00286	0.0428	2.516
Lpin2	ILMN_2564426	0.00162	0.0295	2.334
Lpp	ILMN_2463260	0.00105	0.0224	-2.195
Lpxn	ILMN_1230587	0.00111	0.0231	2.021
Lratd2	ILMN_2525025	0.000175	0.00725	2.372
Lrba	ILMN_1231819	0.00798	0.0839	-1.364
Lrfn3	ILMN_2930680	0.00312	0.0451	-2.61
Lrg1	ILMN_2652500	4.48e-05	0.00308	1.941
Lrit1	ILMN_2589757	8.99e-07	0.000295	-4.74
Lrp10	ILMN_2760430	0.0015	0.028	1.32
Lrp4	ILMN_2557585	0.000697	0.017	-1.692
Lrp5	ILMN_2942097	0.000258	0.00917	-1.656
Lrrc24	ILMN_2684397	0.0001	0.005	5.441
Lrrc25	ILMN_2715800	0.00431	0.0558	1.6
Lrrc34	ILMN_2786469	0.00254	0.0397	1.306
Lrrc51	ILMN_1258770	0.000653	0.0164	-1.565
Lrrc75b	ILMN_2605858	0.0077	0.0819	1.394
Lrrc8a	ILMN_2744193	0.00129	0.0254	-1.686
Lrrc8d	ILMN_2766455	2.69e-06	0.000519	-1.693
Lrrc8e	ILMN_2749728	0.00188	0.0325	1.746
Lrrcc1	ILMN_2585112	0.00815	0.0851	-1.467
Lrrk2	ILMN_1222736	0.000148	0.00648	-2.667
Lrsam1	ILMN_2815802	0.00438	0.0564	-1.492
Lsm12	ILMN_2496121	0.00911	0.0914	-1.591
Lsm3	ILMN_2837865	0.00645	0.073	1.326
Lsm6	ILMN_1221336	8.3e-05	0.00446	-1.935
Lsmem1	ILMN_2924715	0.00433	0.0559	2.173
Lsr	ILMN_2699637	0.00647	0.0731	2.32
Ltb	ILMN_1258283	9.63e-06	0.00113	7.374
Ltf	ILMN_2754364	0.00405	0.0537	3.609
Ltn1	ILMN_2429721	0.00172	0.0306	-1.498
Luzp1	ILMN_2718645	0.00229	0.0371	-1.356
Ly6a	ILMN_1254927	1.74e-06	0.000427	5.861
Ly6d	ILMN_2803920	9.91e-06	0.00114	38.952
Ly6e	ILMN_2984828	0.00907	0.0912	1.577
Ly86	ILMN_2671923	0.000128	0.00582	2.656
Lyl1	ILMN_2612255	0.00164	0.0298	2.012
Lyrm2	ILMN_2739340	0.00145	0.0274	-1.454
Lysmd2	ILMN_1239808	0.00358	0.0492	3.146
Lysmd4	ILMN_2701435	0.00516	0.0628	-1.366
Lyz	ILMN_1252076	6.24e-05	0.00373	5.102
Lzts3	ILMN_2752737	0.000133	0.00599	2.067
Mab21l4	ILMN_2767039	4.31e-07	0.000184	-3.423
Macrod1	ILMN_2683986	0.00405	0.0537	-1.958
Macroh2a1	ILMN_1242842	0.00323	0.0461	-1.349
Madd	ILMN_2708263	0.00885	0.0896	-1.732
Maff	ILMN_1256996	0.000233	0.00852	3.566
Magee1	ILMN_1220482	0.00389	0.0523	-1.483
Magi3	ILMN_1218573	0.00177	0.0313	-1.997
Magix	ILMN_2705203	0.00165	0.0298	-1.878
Maip1	ILMN_1238912	0.00153	0.0285	-1.397
Maml1	ILMN_1247450	0.000508	0.0141	-3.072
Man2b1	ILMN_2484987	1.3e-06	0.000382	1.376
Manea	ILMN_2663065	0.00868	0.0886	-1.41
Map10	ILMN_2666297	0.000306	0.0102	-1.717
Map1lc3a	ILMN_2832682	4.45e-06	0.000712	-1.741
Map2k2	ILMN_2884050	0.00212	0.0351	-1.569
Map2k5	ILMN_2639375	0.00495	0.0609	-1.352
Map3k1	ILMN_2614380	0.0011	0.0229	1.913
Map3k13	ILMN_2893140	0.000402	0.0121	-1.312
Map3k6	ILMN_2947292	6.17e-05	0.0037	3.874
Map3k8	ILMN_1245924	0.00541	0.065	2.13
Map4k2	ILMN_2449150	0.00761	0.0813	-1.38
Map7	ILMN_1231596	0.00583	0.0684	-1.967
Map9	ILMN_1255854	0.00489	0.0604	-1.479
Mapk1	ILMN_1213055	0.00191	0.0328	-1.46
Mapk12	ILMN_2697615	0.00737	0.0796	1.512
Mapk15	ILMN_2672582	2.52e-05	0.00214	-3.9
Mapk6	ILMN_3147112	0.000425	0.0125	-1.746
Mapk8	ILMN_2456617	0.000378	0.0116	-1.743
Mapkapk3	ILMN_2909346	0.000122	0.00564	3.118
Mapt	ILMN_1257750	0.00842	0.087	-1.623
Marc2	ILMN_2970788	0.0104	0.0999	-2.118
Marcks	ILMN_1256142	0.000234	0.00855	1.978
Marcksl1	ILMN_1215632	0.00743	0.0801	1.859
Mars1	ILMN_2828687	1.81e-06	0.000428	-1.594
Masp1	ILMN_2660969	0.00699	0.0767	-1.383
Masp2	ILMN_1216142	2.37e-05	0.00204	-1.669
Mast1	ILMN_3142097	0.00405	0.0537	-1.546
Mat2a	ILMN_2978838	0.000679	0.0168	1.559
Max	ILMN_3068231	0.0054	0.0649	2.274
Mbd1	ILMN_2684039	0.005	0.0614	-1.727
Mbl1	ILMN_1238266	0.000627	0.016	-2.087
Mblac2	ILMN_3160416	0.000144	0.00632	-2.065
Mbnl1	ILMN_2766253	0.00662	0.0741	-1.395
Mbnl2	ILMN_3094013	0.00238	0.038	1.554
Mbtps1	ILMN_2748537	0.000967	0.0211	-1.418
Mbtps2	ILMN_2596955	0.00462	0.0583	1.568
Mcam	ILMN_2955919	0.00121	0.0244	3.003
Mcee	ILMN_2707494	0.000179	0.00731	-1.545
Mcf2l	ILMN_2689784	0.000267	0.00931	2.652
Mcl1	ILMN_1216732	0.000737	0.0176	1.526
Mcm10	ILMN_1228446	0.000448	0.013	-5.284
Mcm9	ILMN_1229566	0.00148	0.0278	-1.591
Mcrip1	ILMN_1232298	0.000567	0.0151	1.498
Mdh1	ILMN_2891176	0.00165	0.0299	-2.458
Me1	ILMN_2937261	0.00023	0.00848	-3.888
Mecr	ILMN_2739517	0.00339	0.0475	-1.327
Med1	ILMN_3106388	0.00677	0.0751	-1.404
Med19	ILMN_2820098	0.00275	0.0419	-1.447
Med24	ILMN_2818189	5.16e-05	0.00335	-1.505
Med27	ILMN_1233742	0.000713	0.0173	-1.876
Medag	ILMN_1213736	0.00778	0.0825	2.029
Mefv	ILMN_2702141	0.00908	0.0912	2.469
Mela	ILMN_1255287	0.000192	0.00761	3.111
Men1	ILMN_1219210	0.000794	0.0186	-1.317
Mest	ILMN_2642417	0.00372	0.0507	2.399
Mettl17	ILMN_2534921	0.000439	0.0128	-1.472
Mettl22	ILMN_2592909	0.00227	0.0368	-1.489
Mettl26	ILMN_2438555	0.000275	0.00952	-1.657
Mettl7a	ILMN_2760458	0.0077	0.0819	1.504
Mex3c	ILMN_3117714	3.06e-05	0.00243	2.001
Mex3d	ILMN_2724702	0.00912	0.0915	-1.484
Mfge8	ILMN_3133448	2.45e-05	0.00209	3.231
Mfhas1	ILMN_1247765	0.00105	0.0224	-1.682
Mfn2	ILMN_2641278	0.000164	0.00696	-1.573
Mfsd10	ILMN_1252243	0.00331	0.0467	1.512
Mfsd3	ILMN_2644480	1.8e-06	0.000428	-1.772
Mfsd8	ILMN_2635968	0.00252	0.0396	-1.599
Mgam	ILMN_1215251	9.1e-05	0.00473	-2.213
Mgarp	ILMN_1250001	0.00196	0.0335	3.761
Mgat4b	ILMN_2684268	0.0053	0.064	2.086
Mgll	ILMN_2857957	6.8e-06	0.000922	-2.878
Mgst1	ILMN_2940195	2.35e-05	0.00204	-1.934
Micall2	ILMN_2793260	0.000375	0.0116	2.513
Micos10	ILMN_2440183	3.47e-05	0.00261	-2.381
Micu1	ILMN_2686513	0.000648	0.0164	-1.582
Mid2	ILMN_1222258	0.00404	0.0537	-1.337
Mief2	ILMN_2995370	6.62e-07	0.000242	-2.407
Mien1	ILMN_1250709	2.32e-06	0.000478	-1.431
Mif	ILMN_1260512	0.0091	0.0914	1.33
Mif4gd	ILMN_1252144	0.00932	0.0928	-1.459
Miga2	ILMN_2765936	0.00578	0.068	-1.558
Milr1	ILMN_1254343	0.0022	0.036	1.9
Mipep	ILMN_1222492	0.00455	0.0578	-1.496
Mir99ahg	ILMN_2712892	0.00792	0.0835	-1.321
Mkks	ILMN_2814350	0.00109	0.0229	-1.634
Mknk2	ILMN_2733887	0.000415	0.0124	2.282
Mkrn2os	ILMN_1216056	0.00198	0.0337	2.444
Mlh3	ILMN_2971204	2.2e-06	0.000463	-2.032
Mlkl	ILMN_3006767	1.59e-05	0.00155	2.058
Mllt11	ILMN_1221429	0.0029	0.0433	1.803
Mllt3	ILMN_3035795	0.000181	0.00736	2.354
Mlxipl	ILMN_1259035	0.00145	0.0274	-1.986
Mmab	ILMN_2959956	5.87e-06	0.000839	-2.558
Mmd	ILMN_2674575	0.00318	0.0457	-1.752
Mme	ILMN_2863362	0.00216	0.0356	-3.114
Mmgt1	ILMN_2910221	0.00156	0.0288	-1.717
Mmp10	ILMN_2619952	0.000727	0.0175	1.363
Mmp14	ILMN_1240726	1.28e-08	2.23e-05	2.588
Mmp24	ILMN_2480963	0.00295	0.0436	3.276
Mmrn2	ILMN_2761918	0.0044	0.0566	1.675
Mns1	ILMN_2678431	0.000125	0.00574	2.697
Mob1b	ILMN_2606966	1.34e-05	0.00137	-2.107
Mob3a	ILMN_2557635	0.00378	0.0512	2.172
Mob3c	ILMN_1257133	0.000941	0.0207	-1.67
Mocos	ILMN_2906489	9.74e-06	0.00113	-1.659
Mocs2	ILMN_1229613	0.00087	0.0196	-1.346
Mok	ILMN_2661520	0.0085	0.0875	1.44
Mon1a	ILMN_2607297	0.00426	0.0553	-1.56
Morc3	ILMN_2874739	7.39e-06	0.00097	2.046
Morf4l1	ILMN_3038459	0.00578	0.068	1.517
Mospd3	ILMN_2677531	0.000948	0.0208	-1.925
Mov10	ILMN_1249117	0.00042	0.0124	2.328
Mpdz	ILMN_2662776	0.00321	0.0459	-2.558
Mpeg1	ILMN_1247377	2.61e-05	0.0022	3.701
Mphosph6	ILMN_2703886	0.00377	0.0512	1.637
Mplkip	ILMN_1253355	0.000249	0.00894	-1.717
Mpp4	ILMN_2932574	0.00382	0.0515	-2.154
Mpp7	ILMN_1233194	0.00707	0.0772	1.301
Mpped1	ILMN_2760540	0.00224	0.0365	3.731
Mpst	ILMN_2669690	0.000423	0.0125	-1.986
Mpv17l	ILMN_1220761	8.64e-06	0.00107	-3.341
Mrap	ILMN_1234241	0.00314	0.0454	-1.55
Mras	ILMN_2451441	3.04e-05	0.00243	-3.022
Mreg	ILMN_2976159	1.41e-05	0.00141	-3.201
Mrm3	ILMN_2715234	0.000774	0.0182	-1.622
Mrnip	ILMN_1247302	7.47e-05	0.00415	-3.797
Mrpl1	ILMN_2711966	0.000403	0.0121	-1.45
Mrpl14	ILMN_2734045	5.65e-06	0.000816	-1.439
Mrpl15	ILMN_1239507	7.56e-06	0.000981	-3.021
Mrpl18	ILMN_2659762	3.44e-05	0.00259	-1.374
Mrpl21	ILMN_2543346	6.51e-07	0.00024	-1.476
Mrpl22	ILMN_2665552	0.00468	0.0588	-1.476
Mrpl37	ILMN_1254715	0.000709	0.0172	-1.301
Mrpl39	ILMN_1249407	0.00643	0.0728	-1.536
Mrpl4	ILMN_1257408	0.000156	0.00673	-1.523
Mrpl42	ILMN_2727992	0.00129	0.0254	-1.38
Mrpl47	ILMN_2723579	0.000213	0.00812	-1.415
Mrpl49	ILMN_2634295	7.07e-06	0.000936	-1.669
Mrpl55	ILMN_2590185	0.0025	0.0393	-1.486
Mrpl57	ILMN_2790113	0.000115	0.00545	-2.175
Mrps10	ILMN_2841840	0.000154	0.00665	-1.497
Mrps2	ILMN_1233225	0.000488	0.0137	-1.387
Mrps21	ILMN_2745555	0.00976	0.0959	-1.327
Mrps26	ILMN_3005827	0.00165	0.0298	1.639
Mrps27	ILMN_2588199	0.000236	0.00862	-1.847
Mrps33	ILMN_1214937	0.00159	0.0292	-1.321
Mrps5	ILMN_2780177	0.000363	0.0114	-1.453
Mrps7	ILMN_2981821	0.00212	0.0351	-1.564
Ms4a6a	ILMN_2602352	5.83e-05	0.00357	4.544
Ms4a7	ILMN_3091003	6.6e-05	0.00384	4.521
Ms4a8	ILMN_1256614	0.00364	0.0499	2.825
Msantd3	ILMN_1222594	0.00473	0.0591	2.888
Msh3	ILMN_2515871	0.00328	0.0465	-1.591
Msi2	ILMN_1220186	0.00125	0.0248	-2.022
Msn	ILMN_2694960	0.00212	0.0352	3.101
Msrb1	ILMN_1257142	0.00909	0.0913	-1.426
Msrb2	ILMN_2909211	0.00507	0.0619	-1.52
Msrb3	ILMN_1249215	0.00373	0.0508	1.754
Mst1r	ILMN_2757671	0.00154	0.0286	3.967
Msx1	ILMN_1246173	0.00157	0.0289	2.448
Mt1	ILMN_2596522	0.000469	0.0134	5.251
Mt2	ILMN_1219154	2.03e-06	0.000448	10.305
Mta3	ILMN_2847038	0.000729	0.0175	-1.644
Mtap	ILMN_2879486	0.00127	0.0252	-1.54
Mtcl1	ILMN_1257630	0.000354	0.0112	5.487
Mtdh	ILMN_2420119	9.83e-06	0.00114	-1.874
Mterf1	ILMN_1248721	0.000253	0.00907	-2.08
Mthfd1	ILMN_2960407	0.000835	0.0191	-1.479
Mtif3	ILMN_2632187	0.00184	0.0321	-1.413
Mtmr11	ILMN_2642922	2.47e-06	0.000495	10.148
Mtmr4	ILMN_2627995	0.00235	0.0378	-1.534
Mtmr9	ILMN_2750578	0.00696	0.0764	-1.382
Mto1	ILMN_2718612	6.73e-06	0.000915	-1.721
Mtor	ILMN_2756460	1.93e-06	0.000443	-1.824
Mtres1	ILMN_2761181	0.000121	0.00562	-1.402
Mtrf1	ILMN_2955322	0.00356	0.049	-1.686
Mtus1	ILMN_2600463	0.00189	0.0327	-1.353
Mug1/Mug2	ILMN_2685043	0.000288	0.0098	-4.909
Mug4-Ps	ILMN_2774563	0.000825	0.019	-1.684
Mup1	ILMN_3143404	3.16e-09	8.42e-06	-101.489
Mutyh	ILMN_2920924	0.00473	0.0591	1.417
Mvk	ILMN_1244594	0.00715	0.0779	-1.866
Mvp	ILMN_2887065	0.000128	0.00581	1.663
Myadm	ILMN_2851671	0.000743	0.0177	2.504
Mycbp	ILMN_1231962	0.00839	0.0868	-1.869
Myl12a	ILMN_2953531	0.00196	0.0334	1.578
Myl12b	ILMN_2682046	0.00592	0.0692	1.71
Mylk	ILMN_1219471	0.00201	0.0341	-1.792
Myo1b	ILMN_2671235	4.68e-05	0.00315	-2.263
Myo1g	ILMN_2810405	3.05e-05	0.00243	2.717
Myo6	ILMN_2656854	0.00561	0.0667	-1.432
Myof	ILMN_1223416	4.13e-05	0.00293	4.303
N4bp2	ILMN_2978009	0.000554	0.0149	-2.633
Naa15	ILMN_2420368	1.54e-05	0.00152	-2.57
Naa16	ILMN_2733933	0.00345	0.048	-2.103
Naa25	ILMN_1228917	6.86e-07	0.000246	-1.915
Naa60	ILMN_1244030	0.00323	0.0461	-1.455
Naa80	ILMN_2708415	0.002	0.0339	-2.068
Nacc1	ILMN_2594746	0.000442	0.0129	-1.707
Nacc2	ILMN_3153982	5.41e-05	0.00339	-1.653
Nadk	ILMN_2868482	0.00532	0.0642	-1.303
Nagk	ILMN_2653215	0.0101	0.0979	1.48
Nagpa	ILMN_2654635	0.00389	0.0523	-1.405
Nap1l1	ILMN_1215717	0.0073	0.079	1.381
Napsa	ILMN_1230302	7.01e-06	0.000934	4.918
Nasp	ILMN_1251930	0.000807	0.0187	-1.782
Nat1	ILMN_2994380	0.00545	0.0653	-1.447
Nat10	ILMN_1233363	7.28e-06	0.000958	-2.396
Nat2	ILMN_2879329	0.00574	0.0677	-2.32
Nat8b	ILMN_2739027	0.000374	0.0116	-2.696
Nat8f2	ILMN_1215139	0.0017	0.0303	-4.317
Nat8f3	ILMN_2735046	0.00413	0.0544	-4.181
Nat8f4	ILMN_2758803	0.0009	0.0201	-4.132
Nbdy	ILMN_2750864	0.00911	0.0914	1.751
Ncald	ILMN_2652414	0.00156	0.0288	-3.134
Ncapg2	ILMN_2677595	0.00863	0.0883	1.476
Ncaph	ILMN_2797642	0.000314	0.0104	2.156
Ncf4	ILMN_2743013	9.04e-05	0.00471	3.662
Nckap1l	ILMN_1253813	0.00011	0.0053	2.651
Nde1	ILMN_2945588	0.000932	0.0206	-1.643
Ndel1	ILMN_2639296	1.25e-06	0.000376	2.203
Ndn	ILMN_2622374	0.0011	0.023	-2.478
Ndst1	ILMN_1221634	0.000112	0.00534	-1.906
Ndufa10	ILMN_2657946	0.000524	0.0144	-1.337
Ndufa12	ILMN_1220362	0.00698	0.0766	-1.312
Ndufa3	ILMN_2772241	0.000204	0.00788	-1.652
Ndufa5	ILMN_1216007	2.72e-06	0.000522	-1.408
Ndufa9	ILMN_2657694	0.00441	0.0566	-1.332
Ndufaf1	ILMN_1248304	7.08e-07	0.000247	-1.698
Ndufaf5	ILMN_2747677	0.00632	0.0722	-1.499
Ndufb3	ILMN_2734511	4.19e-07	0.000182	-1.646
Ndufb7	ILMN_2717460	3.1e-05	0.00244	-1.61
Ndufb8	ILMN_2621966	0.00104	0.0222	-1.355
Ndufs5-Ps	ILMN_2946817	2.54e-06	0.000502	-1.595
Ndufs7	ILMN_2688763	1.03e-05	0.00116	-1.378
Ndufs8	ILMN_2711734	0.00166	0.0299	-1.356
Ndufv3	ILMN_3008277	2.71e-05	0.00227	-1.475
Necap2	ILMN_2796400	0.00033	0.0107	1.417
Nectin1	ILMN_2604486	0.000649	0.0164	-1.645
Nedd9	ILMN_2654186	0.00083	0.019	2.169
Nelfcd	ILMN_2606873	0.000144	0.00633	-1.43
Nell2	ILMN_2869715	0.00825	0.0858	1.733
Nenf	ILMN_2941728	0.00653	0.0735	1.428
Neo1	ILMN_2579266	0.00705	0.0771	-1.603
Neu1	ILMN_2708906	1.04e-06	0.000332	1.508
Neurl1	ILMN_2625940	0.00967	0.0953	2.425
Nfe2l2	ILMN_1224128	0.000825	0.019	1.709
Nfia	ILMN_2736379	0.00214	0.0354	-1.938
Nfib	ILMN_1227325	0.0063	0.072	-1.937
Nfic	ILMN_1218384	0.00402	0.0535	-1.601
Nfix	ILMN_2626432	2.45e-05	0.00209	-2.291
Nfkbia	ILMN_3001914	0.000202	0.00784	2.044
Nfkbiz	ILMN_2755008	0.00652	0.0735	2.032
Nfya	ILMN_2625993	0.00902	0.0909	1.402
Ngef	ILMN_1245037	0.00275	0.0419	1.821
Ngf	ILMN_2660233	0.00295	0.0437	2.66
Nhej1	ILMN_2991107	5.32e-05	0.00338	-1.877
Nhlrc2	ILMN_2590321	0.00218	0.0358	1.474
Nid1	ILMN_2814005	3.96e-05	0.00284	7.455
Nipa2	ILMN_1245251	0.000254	0.00907	2.239
Nipal1	ILMN_2752454	3.18e-06	0.000592	11.236
Nipsnap1	ILMN_2619861	0.00915	0.0917	-1.338
Nit2	ILMN_1214971	0.00026	0.0092	-2.309
Nkap	ILMN_2774618	0.000101	0.00503	-1.573
Nkd1	ILMN_2696611	0.00602	0.0697	-2.693
Nkg7	ILMN_1217855	0.00689	0.0759	1.592
Nlk	ILMN_1239024	0.00132	0.0257	-1.578
Nlrp6	ILMN_2684600	0.000254	0.00908	-1.656
Nlrx1	ILMN_2958484	0.00482	0.0598	-1.402
Nmnat1	ILMN_2502596	0.0021	0.035	-1.635
Nmnat3	ILMN_2616151	0.00395	0.0528	-1.913
Nmrk1	ILMN_1242106	1.47e-06	0.000391	3.165
Nnt	ILMN_1226968	0.000636	0.0162	1.702
Noa1	ILMN_2599935	1.78e-05	0.00166	-1.609
Nol3	ILMN_2436781	0.00116	0.0238	-1.64
Nol6	ILMN_1219208	0.000811	0.0188	-1.514
Nop10	ILMN_2997106	0.00273	0.0417	-1.52
Nop9	ILMN_2750842	0.00929	0.0926	-1.554
Notch4	ILMN_1220697	0.00185	0.0322	2.09
Notum	ILMN_2504886	0.00868	0.0886	-2.622
Noxo1	ILMN_2683856	0.00819	0.0854	1.589
Npc2	ILMN_2744380	5.84e-05	0.00357	2.47
Nploc4	ILMN_2759770	9.2e-05	0.00474	-1.594
Npr2	ILMN_2696026	0.00203	0.0342	-2.993
Nprl2	ILMN_2454195	0.000252	0.00904	-1.417
Nqo2	ILMN_2968731	0.00534	0.0644	-1.447
Nr1h2	ILMN_2541035	0.00298	0.0439	3.115
Nr2f2	ILMN_3163196	0.000599	0.0155	-2.266
Nr2f6	ILMN_2777598	3.37e-05	0.00254	-1.372
Nrap	ILMN_3138732	0.00856	0.0879	2.553
Nrbp2	ILMN_2594031	0.0102	0.0984	1.629
Nrde2	ILMN_1248444	0.00269	0.0412	-1.567
Nrep	ILMN_2680054	0.00327	0.0464	-3.554
Nrg1	ILMN_2971688	1.15e-06	0.000353	14.397
Nrg4	ILMN_1231400	1.97e-06	0.000445	8.01
Nrm	ILMN_2733524	6.92e-07	0.000246	1.993
Nrp1	ILMN_1247094	0.000799	0.0186	-3.465
Nrros	ILMN_2634235	4.34e-05	0.00303	1.893
Nsa2	ILMN_2648386	0.00069	0.017	1.353
Nsd1	ILMN_1231734	0.0037	0.0505	-1.817
Nsd2	ILMN_1220091	0.000528	0.0144	-1.816
Nsd3	ILMN_2583684	0.000282	0.00967	-1.57
Nsmf	ILMN_3129497	7.11e-05	0.004	-2.015
Nsun2	ILMN_2624176	0.000735	0.0176	-1.61
Nt5c2	ILMN_2630939	0.00402	0.0535	1.93
Nt5c3b	ILMN_2708357	0.00694	0.0763	1.867
Nt5dc1	ILMN_1220423	0.000696	0.017	-1.793
Nubp2	ILMN_2925567	0.00108	0.0228	-1.384
Nudt1	ILMN_2880623	0.00542	0.0651	-1.449
Nudt18	ILMN_1216215	0.00108	0.0227	2.018
Nudt21	ILMN_1234759	0.00206	0.0345	1.593
Nudt7	ILMN_1253709	4.54e-06	0.000717	-11.33
Nudt8	ILMN_2617305	0.000273	0.00949	-1.344
Numbl	ILMN_2775005	0.000305	0.0102	-1.559
Nup155	ILMN_2695281	0.00481	0.0598	-1.38
Nupr1	ILMN_2742042	0.00193	0.0331	3.182
Nus1	ILMN_2614895	0.00813	0.085	1.624
Nxn	ILMN_2474011	0.00335	0.047	2.778
Oaf	ILMN_2895584	0.00417	0.0546	-2.005
Oas1	ILMN_2628822	4.9e-05	0.00323	6.374
Obp2b	ILMN_2695360	9.39e-09	1.77e-05	-28.211
Ocel1	ILMN_2667463	0.00066	0.0165	-1.405
Ociad1	ILMN_1244545	6.68e-08	5.48e-05	-2.868
Ociad2	ILMN_2766875	0.00183	0.0319	-1.842
Odf3	ILMN_1230987	0.00165	0.0298	1.513
Odf3b	ILMN_1251371	0.00996	0.0971	-1.977
Ogfod1	ILMN_2756496	0.000189	0.00751	-1.372
Ogfod2	ILMN_1228590	0.00011	0.00531	-1.77
Olfr1079	ILMN_1253560	0.00364	0.0499	-1.442
Olfr384	ILMN_2705909	0.000193	0.00762	-1.641
Olfr697	ILMN_1223349	0.00353	0.0488	-1.319
Olfr918	ILMN_2937928	0.00278	0.042	-1.403
Olig1	ILMN_2760105	0.000277	0.00958	-4.301
Oma1	ILMN_2764865	0.000142	0.00628	-1.372
Opn3	ILMN_1236196	0.00981	0.0962	-1.407
Optc	ILMN_1253158	0.00117	0.0239	-1.491
Or10ad1	ILMN_2902605	0.00974	0.0958	-1.458
Or13f1	ILMN_1222352	0.007	0.0768	-1.406
Or8k3	ILMN_2637912	0.000192	0.00761	-1.449
Orai1	ILMN_1236368	0.00465	0.0585	1.47
Orc3	ILMN_1215091	2.36e-06	0.000482	-2.27
Orc4	ILMN_1241166	0.00256	0.0398	-2.263
Osbpl10	ILMN_2754067	0.0087	0.0887	2.337
Osbpl3	ILMN_2974064	0.00138	0.0265	2.768
Osbpl8	ILMN_3132666	0.000528	0.0144	-2.309
Osmr	ILMN_2623280	0.000103	0.00509	2.518
Ostf1	ILMN_2744398	0.000222	0.00832	1.864
Ovca2	ILMN_2724815	0.00162	0.0295	-1.443
Ovos2	ILMN_2531773	0.0016	0.0293	5.61
Oxct1	ILMN_1231503	0.000758	0.018	1.924
Oxr1	ILMN_2639491	0.00134	0.026	1.518
Oxsr1	ILMN_1256444	0.00386	0.052	-1.376
P2rx7	ILMN_3162824	0.000593	0.0155	3.33
P2ry2	ILMN_2689964	2.84e-05	0.00232	2.205
P2ry6	ILMN_2663130	0.000184	0.00743	2.939
Pabpc1	ILMN_2705407	0.00514	0.0626	2.958
Pabpc4	ILMN_1260325	8.97e-06	0.0011	1.679
Pacrg	ILMN_2625279	0.00106	0.0224	2.164
[truncated: 1,265 more rows]

## Sheet: GeneList_lowLETvsNormal
Table S2B. Differntially Expressed Genes in Low-LET Radiation-induced HCC
Symbol	ID	Expr p-value	Expr False Discovery Rate	Expr Fold Change
0610009b22Rik	ILMN_2734484	0.00176	0.0321	-2.068
1110038b12Rik	ILMN_2714787	0.00601	0.0743	2.148
1700001c19Rik	ILMN_1215822	6.82e-05	0.00341	-4.085
1700001g17Rik	ILMN_1251827	0.00229	0.0385	1.703
1700020n18Rik	ILMN_1245336	0.00138	0.0267	2.101
1700022n22Rik	ILMN_1225466	0.000263	0.00826	-2.49
1700029h14Rik	ILMN_3090756	0.00731	0.0849	1.396
1700029p11Rik	ILMN_3121687	0.00336	0.0502	-1.509
1700080g18Rik	ILMN_2456536	0.00237	0.0395	-2.207
1810058i24Rik	ILMN_2474061	0.000124	0.00502	-2.535
2010204k13Rik	ILMN_1246382	0.000724	0.0168	4.052
2210008f06Rik	ILMN_2429915	0.00285	0.045	1.564
2310039h08Rik	ILMN_2619836	0.00867	0.0951	-1.308
2700097o09Rik	ILMN_1252210	0.000909	0.0197	1.445
4732465j04Rik	ILMN_1234752	2.94e-07	0.000106	-2.541
4930451g09Rik	ILMN_2757459	0.000225	0.00736	-1.918
4930486l24Rik	ILMN_2698334	0.00131	0.0256	2.37
4930599n23Rik	ILMN_1257546	0.0035	0.0515	2.005
4933414i15Rik	ILMN_2545478	0.000794	0.0179	1.498
5033430i15Rik	ILMN_2593994	6.51e-08	5.26e-05	-4.151
5430416n02Rik	ILMN_2444121	0.000642	0.0154	-1.643
5730493b19Rik	ILMN_2750510	0.00653	0.0785	1.975
5830454e08Rik	ILMN_2613175	0.00143	0.0275	-2.54
6430706d22Rik	ILMN_2503166	0.00024	0.00771	3.795
6720475j19Rik	ILMN_2470131	0.000348	0.01	3.046
8430426j06Rik	ILMN_2551612	0.00715	0.0835	1.655
8430432a02Rik	ILMN_1233013	4.49e-05	0.00255	-3.119
9130409i23Rik	ILMN_2830666	7.48e-08	5.38e-05	-16.235
A030005l19Rik	ILMN_1236066	0.00397	0.0561	1.821
A1cf	ILMN_2609121	0.00643	0.0779	-1.527
A730008h23Rik	ILMN_1232341	0.000112	0.00468	3.234
A930018m24Rik	ILMN_2776710	0.00753	0.0864	-2.521
A930033h14Rik	ILMN_1227608	0.00339	0.0505	4.154
Aaas	ILMN_2686898	0.00288	0.0452	1.768
Aadat	ILMN_2594302	0.00222	0.0378	-2.876
Aagab	ILMN_2892904	0.0021	0.0363	-1.751
Aamdc	ILMN_2896944	0.00157	0.0294	-1.741
Aars1	ILMN_1258394	0.00242	0.04	-1.846
Aatk	ILMN_1231439	0.000612	0.0148	-3.323
Abat	ILMN_2925947	8.55e-06	0.000845	-4.49
Abca2	ILMN_1216987	0.00509	0.0666	-2.009
Abcb11	ILMN_2758509	2.4e-05	0.00169	-4.463
Abcb6	ILMN_2833596	1.54e-07	7.32e-05	-2.912
Abcc12	ILMN_1246917	0.00427	0.059	1.837
Abcc4	ILMN_2621708	0.00792	0.0895	2.929
Abcc5	ILMN_3048492	1.33e-07	6.69e-05	5.45
Abcc6	ILMN_2934941	2.21e-05	0.00158	-4.57
Abcc9	ILMN_2623859	9.12e-05	0.00407	5.248
Abcd1	ILMN_1245447	0.000106	0.00451	-2.191
Abcd2	ILMN_1245831	6.56e-07	0.000167	11.79
Abcd3	ILMN_2925281	0.00477	0.0637	-1.774
Abcd4	ILMN_2981792	0.00213	0.0367	-2.809
Abcf2	ILMN_2789544	0.000606	0.0147	-1.414
Abcg5	ILMN_2725781	1.16e-05	0.00103	2.285
Abhd14b	ILMN_2774244	0.0064	0.0776	-1.464
Abhd18	ILMN_1259606	0.00087	0.0191	-3.176
Abhd2	ILMN_2877443	1.33e-06	0.000251	7.637
Abhd3	ILMN_2677728	0.000347	0.01	-2.588
Abhd5	ILMN_2739295	0.00145	0.0277	2.251
Abi2	ILMN_3006643	5.5e-07	0.000148	7.418
Abi3bp	ILMN_3132588	0.0052	0.0675	-1.847
Ablim2	ILMN_2768786	0.00082	0.0184	-3.372
Ablim3	ILMN_1255607	2.27e-07	9.29e-05	-10.723
Abr	ILMN_2687062	0.00739	0.0854	2.427
Abtb1	ILMN_2699477	0.00593	0.0737	-1.511
Acad10	ILMN_2744129	0.00383	0.0549	-1.88
Acad8	ILMN_2754690	0.00243	0.0402	-3.135
Acad9	ILMN_2656805	0.0056	0.071	-2.358
Acads	ILMN_2806676	0.00642	0.0778	-1.362
Acadsb	ILMN_2614728	0.00716	0.0835	-2.137
Acat2	ILMN_1216631	2.99e-05	0.00196	-5.631
Acbd3	ILMN_1235783	0.000878	0.0192	1.592
Acot1	ILMN_3139875	0.000173	0.00621	-8.464
Acot7	ILMN_2606180	7.79e-08	5.43e-05	-2.649
Acot8	ILMN_2738629	1.56e-06	0.000273	-1.832
Acot9	ILMN_2910627	7.85e-05	0.00375	3.881
Acox2	ILMN_1252618	0.0018	0.0326	-1.541
Acox3	ILMN_2949844	0.000232	0.00753	-1.694
Acp2	ILMN_2735575	3.51e-08	3.53e-05	2.943
Acsf3	ILMN_2658654	0.00491	0.065	-1.881
Acsl4	ILMN_3136205	0.0035	0.0515	2.418
Acsl5	ILMN_2451718	0.0076	0.0869	1.726
Acsl6	ILMN_3125814	2.68e-07	0.000101	-4.84
Acsm1	ILMN_2717996	0.00168	0.031	-2.252
Acsm5	ILMN_2658072	0.000995	0.0211	-5.365
Acss1	ILMN_2628174	0.00262	0.0423	2.437
Acss2	ILMN_2734181	0.00237	0.0394	-2.205
Actn1	ILMN_2844996	2.77e-07	0.000103	2.184
Actr5	ILMN_1213287	0.00203	0.0356	-1.813
Acvr1b	ILMN_2464253	0.000102	0.00441	2.426
Adal	ILMN_1242772	0.000677	0.016	-2.058
Adam11	ILMN_2812954	0.00125	0.0248	-2.428
Adam4/Gm4787	ILMN_1235132	0.00294	0.0459	2.584
Adamtsl4	ILMN_2459899	0.00666	0.0796	2.223
Adamtsl5	ILMN_1234747	1e-07	6.43e-05	49.418
Adap1	ILMN_2538422	0.000147	0.0056	-2.988
Adat1	ILMN_2977193	0.00619	0.076	-1.92
Adck1	ILMN_2656440	4.47e-09	1.19e-05	-2.189
Adck5	ILMN_2918317	1.04e-06	0.000223	-2.901
Adcy6	ILMN_1249888	0.00405	0.057	1.661
Adcy9	ILMN_2723474	0.0048	0.0639	-2.247
Add3	ILMN_2901283	1.8e-05	0.00139	-4.887
Adgra3	ILMN_1251856	9.59e-05	0.0042	-2.811
Adgre5	ILMN_2694175	4.4e-06	0.000531	4.285
Adgrf1	ILMN_2829756	0.00014	0.00543	2.077
Adgrg5	ILMN_2856926	0.00178	0.0324	3.442
Adh4	ILMN_1258442	4.69e-05	0.00263	-5.524
Adipor2	ILMN_1260219	0.000199	0.00682	-1.714
Adnp2	ILMN_1237504	0.00627	0.0765	-1.708
Adra1a	ILMN_1259043	0.000577	0.0142	-2.523
Adrb2	ILMN_1241610	3.44e-06	0.000458	12.45
Adss1	ILMN_2958099	0.00117	0.0237	1.793
Aebp1	ILMN_2873822	1.99e-05	0.00148	30.632
Aen	ILMN_2924088	0.0019	0.0339	1.882
Afg1l	ILMN_1231795	0.00395	0.0559	-1.648
Afg3l1	ILMN_2550822	8.48e-05	0.00392	-2.112
Afm	ILMN_2678063	0.00801	0.0902	2.081
Afmid	ILMN_2702894	0.00183	0.0331	-2.736
Afp	ILMN_1245472	0.00022	0.00726	19.966
Agfg1	ILMN_2606072	0.00208	0.0363	3.599
Aggf1	ILMN_2660898	0.00563	0.0711	-1.971
Agk	ILMN_1216745	0.00848	0.0938	1.354
Agmat	ILMN_2642426	0.00684	0.081	-3.325
Agpat1	ILMN_2666445	0.00103	0.0215	1.838
Agpat2	ILMN_1215901	0.000118	0.00485	-3.316
Agxt	ILMN_2612117	0.000162	0.00593	-1.911
Agxt2	ILMN_2529180	0.00465	0.0627	-1.651
Ahcy	ILMN_1237919	0.00118	0.0238	-2.384
Ahcyl2	ILMN_2828420	2.98e-07	0.000106	-2.925
Ahnak	ILMN_2458765	0.00106	0.022	3.709
Ahnak2	ILMN_3161105	0.000269	0.00842	2.576
Ahsg	ILMN_2993745	0.00287	0.0452	1.705
Aida	ILMN_3104094	0.00364	0.053	1.594
Aifm1	ILMN_2881263	0.00493	0.0651	-1.862
Aifm2	ILMN_1259418	0.00159	0.0297	1.666
Aifm3	ILMN_2947901	2.53e-06	0.000384	-3.858
Aig1	ILMN_1227386	0.000989	0.021	2.099
Aip	ILMN_2777655	0.00056	0.0139	1.359
Ak1	ILMN_2667805	0.00487	0.0646	1.863
Ak4	ILMN_1256564	0.000905	0.0196	2.394
Ak7	ILMN_2427705	0.000127	0.00511	7.028
Akap1	ILMN_1219231	0.00723	0.0841	-1.763
Akr1a1	ILMN_3147135	0.00458	0.0619	-1.447
Akr1b1	ILMN_2591917	1.79e-06	0.000295	10.398
Akr1b10	ILMN_2733753	3.62e-07	0.000116	2.732
Akr1b7	ILMN_1238042	4.66e-05	0.00262	12.505
Akr1c14	ILMN_2655871	0.00479	0.0638	-2.551
Akr1c19	ILMN_3160292	0.0053	0.0685	-2.493
Akr1c3	ILMN_1260323	2.63e-07	0.000101	921.328
Alas2	ILMN_2675874	0.000199	0.00681	-3.196
Alcam	ILMN_2606804	5.04e-05	0.00278	2.341
Aldh16a1	ILMN_1245112	6.07e-05	0.00315	-2.098
Aldh18a1	ILMN_3123473	4.41e-05	0.00253	4.732
Aldh1a1	ILMN_1222734	0.000285	0.00876	-4.07
Aldh1a7	ILMN_1218981	0.00124	0.0246	-3.65
Aldh1l1	ILMN_3027287	0.00127	0.025	-2.735
Aldh1l2	ILMN_2898319	7.21e-08	5.38e-05	8.266
Aldh5a1	ILMN_2490536	0.00024	0.00771	-2.705
Aldh8a1	ILMN_2775723	0.0079	0.0894	-1.751
Alg6	ILMN_1241511	0.00037	0.0104	2.428
Alg9	ILMN_2687908	0.00202	0.0355	-1.886
Alkbh3	ILMN_2665597	0.00692	0.0816	-1.702
Alkbh7	ILMN_1251766	1.61e-07	7.41e-05	-2.86
Alox5	ILMN_1221016	2.84e-06	0.000407	144.064
Als2	ILMN_2620053	0.000189	0.00659	-2.507
Amdhd2	ILMN_2831944	0.00287	0.0452	1.814
Amhr2	ILMN_2684178	0.00041	0.0112	-2.695
Amigo1	ILMN_3135640	0.000563	0.014	-2.877
Amn	ILMN_2675289	1.43e-05	0.00121	4.109
Amotl1	ILMN_2626401	0.0056	0.071	1.583
Amy2a	ILMN_3000818	0.000591	0.0145	-2.535
Amy2b	ILMN_2668124	0.0025	0.0411	-1.619
Anapc2	ILMN_2901312	0.00127	0.0251	-1.753
Anapc4	ILMN_2859778	0.000139	0.00541	1.738
Angel2	ILMN_3160697	7.53e-05	0.00365	1.57
Angpt2	ILMN_1234487	0.00328	0.0494	4.252
Angptl6	ILMN_2643534	3.64e-05	0.00225	-3.148
Angptl8	ILMN_2996704	0.000395	0.0109	4.86
Ankle2	ILMN_2693803	0.00637	0.0774	-1.523
Ankra2	ILMN_2543304	0.00395	0.0559	-1.888
Ankrd13b	ILMN_1247053	6.18e-07	0.000161	6.365
Ankrd24	ILMN_1252105	0.000607	0.0147	-2.36
Ankrd37	ILMN_2595857	0.00355	0.0521	7.406
Ankrd40	ILMN_3109098	0.0051	0.0666	-1.543
Ankrd6	ILMN_2630789	6.6e-05	0.00333	3.083
Anks6	ILMN_2906688	1.21e-07	6.5e-05	7.661
Ano10	ILMN_1223335	5.63e-05	0.00302	2.419
Anp32a	ILMN_2685507	0.00239	0.0397	-1.804
Anxa2	ILMN_1233117	2.71e-06	0.000396	28.497
Anxa3	ILMN_1241171	0.00833	0.0926	2.514
Anxa4	ILMN_2935012	5.11e-05	0.00282	1.91
Anxa5	ILMN_2680142	0.00296	0.046	1.751
Anxa9	ILMN_2715226	1.19e-05	0.00105	5.951
Aox3	ILMN_2640097	5.18e-05	0.00284	-12.307
Ap1g2	ILMN_2683095	0.00104	0.0216	-1.588
Ap2a2	ILMN_1237891	3.12e-06	0.000425	-1.994
Ap3m2	ILMN_2912598	0.00822	0.0919	1.371
Ap5s1	ILMN_2646771	0.00656	0.0787	1.387
Apaf1	ILMN_2466335	0.000155	0.00579	2.561
Aph1a	ILMN_2588759	9.53e-05	0.00418	-3.051
Apip	ILMN_1244908	0.000457	0.0121	-2.257
Aplf	ILMN_2630884	0.00801	0.0902	-1.997
Apoa4	ILMN_2754104	7.89e-05	0.00376	13.627
Apoc2	ILMN_2880540	0.000354	0.0101	4.232
Apoc4	ILMN_3009225	0.000359	0.0102	-1.702
Apom	ILMN_2916782	0.000351	0.0101	3.053
App	ILMN_1255833	0.00469	0.063	3.605
Appl2	ILMN_1219978	1.65e-06	0.000282	2.044
Aqp8	ILMN_2756379	0.00321	0.0485	-2.736
Aqp9	ILMN_1214634	0.00474	0.0635	-2.131
Ar	ILMN_2684075	7.7e-05	0.0037	-6.39
Arc	ILMN_2597827	0.00093	0.02	2.388
Arf3	ILMN_1252195	0.00334	0.0499	1.829
Arfgap1	ILMN_2908546	0.00699	0.0821	1.655
Arfgap3	ILMN_2648618	0.00358	0.0524	2.213
Arfip1	ILMN_2743425	0.00145	0.0277	1.492
Arhgap1	ILMN_2786164	0.00171	0.0314	1.638
Arhgap15	ILMN_1236507	0.00653	0.0785	2.349
Arhgap22	ILMN_2672380	2e-06	0.000317	63.338
Arhgap24	ILMN_2728038	0.000388	0.0108	-2.67
Arhgap26	ILMN_2545649	6.07e-06	0.000662	-2.382
Arhgap27	ILMN_1227758	0.0041	0.0574	2.465
Arhgap29	ILMN_1245417	0.00391	0.0557	-1.755
Arhgap35	ILMN_2634349	0.00803	0.0904	-1.689
Arhgap4	ILMN_2677876	7.94e-06	0.000804	3.942
Arhgap42	ILMN_1253035	0.000352	0.0101	-4.13
Arhgap9	ILMN_2650739	0.00108	0.0223	3.658
Arhgef12	ILMN_1227110	0.00517	0.0672	-1.875
Arhgef19	ILMN_1212875	0.00182	0.0329	-1.637
Arhgef2	ILMN_2782446	5.95e-05	0.0031	5.811
Arhgef25	ILMN_1259949	0.000196	0.00676	3.71
Arid1b	ILMN_1231417	0.0079	0.0894	-1.344
Arid3b	ILMN_1238558	0.00649	0.0783	1.763
Arih2os	ILMN_1242047	0.00386	0.0552	1.526
Arl1	ILMN_1219577	0.00417	0.0582	1.376
Arl2	ILMN_2620304	0.000921	0.0199	-1.585
Arl6ip1	ILMN_1253348	0.00172	0.0315	-1.564
Arl8a	ILMN_2680781	0.00752	0.0864	1.827
Armc10	ILMN_2757916	0.000126	0.00506	1.423
Armc9	ILMN_2647391	0.000789	0.0178	-2.458
Arntl	ILMN_2707510	0.00302	0.0466	-8.862
Arpc1b	ILMN_2860480	4.09e-06	0.000512	4.655
Arpp19	ILMN_2674407	0.00111	0.0227	-1.651
Arrb1	ILMN_1229853	0.000259	0.00816	3.027
Asap2	ILMN_3121578	5.81e-05	0.00307	-3.837
Asb13	ILMN_3104025	0.000192	0.00668	-1.779
Asb8	ILMN_1225252	0.00444	0.0606	1.484
Asb9	ILMN_2682835	0.000363	0.0103	-2.884
Asic5	ILMN_2632101	2.78e-06	0.000404	-16.369
Aspdh	ILMN_2848071	0.00367	0.0532	-1.491
Asxl1	ILMN_2527760	0.000143	0.0055	2.217
Atat1	ILMN_1258929	0.00475	0.0636	-2.074
Atf3	ILMN_2619408	0.000191	0.00666	19.332
Atg10	ILMN_2667100	8.58e-05	0.00395	-2.409
Atg101	ILMN_1238679	0.000624	0.015	-1.531
Atg13	ILMN_2632230	0.00599	0.0742	-1.379
Atg5	ILMN_2998139	0.00073	0.0169	-1.514
Atg9a	ILMN_2698801	0.00515	0.0671	-1.525
Atg9b	ILMN_3160369	2.11e-05	0.00154	4.262
Atp10d	ILMN_1235196	0.00315	0.048	1.949
Atp11c	ILMN_3073665	0.00573	0.0721	-3.996
Atp13a3	ILMN_2537750	0.00329	0.0494	1.339
Atp1a1	ILMN_1218058	0.000393	0.0109	1.516
Atp1a2	ILMN_2722716	0.00115	0.0233	2.378
Atp1b1	ILMN_2767615	5.55e-06	0.000626	1.844
Atp1b2	ILMN_2602902	0.00714	0.0833	1.64
Atp4a	ILMN_1242979	5.96e-06	0.000653	-5.058
Atp5f1b	ILMN_2598972	6.08e-05	0.00316	-1.465
Atp5f1d	ILMN_1254705	0.000114	0.00474	-1.425
Atp5if1	ILMN_1250068	1.55e-05	0.00128	2.183
Atp5mc3	ILMN_2692124	0.00266	0.0427	-1.331
Atp5mf	ILMN_1213914	1.1e-05	0.001	-1.386
Atp5mg	ILMN_2705268	0.00235	0.0391	-1.41
Atp5mpl	ILMN_1258022	5.19e-05	0.00285	-2.221
Atp5pb	ILMN_2584887	0.000126	0.00506	-2.819
Atp5pd	ILMN_3004441	0.00339	0.0505	-1.49
Atp6v0a1	ILMN_1247682	0.00014	0.00546	2.08
Atp6v0b	ILMN_1243149	0.00891	0.0969	1.352
Atp8b1	ILMN_2977129	0.00464	0.0625	-1.511
Atp8b2	ILMN_2659415	0.00657	0.0788	-1.949
Atpaf2	ILMN_2601118	0.000696	0.0163	-1.611
Atxn1	ILMN_1254409	6.36e-05	0.00325	-2.544
Atxn1l	ILMN_1259792	0.00445	0.0606	-1.438
Aunip	ILMN_1221445	0.000878	0.0192	1.763
Aurka	ILMN_2617228	0.000114	0.00474	3.802
Aurkb	ILMN_1239230	0.000358	0.0102	2.448
Aven	ILMN_2919343	0.00456	0.0618	-1.572
Avpi1	ILMN_2755585	0.000507	0.0129	2.237
Avpr1a	ILMN_1242999	1.62e-05	0.00131	-11.188
Axl	ILMN_2651715	0.00518	0.0673	1.667
B230317f23Rik	ILMN_2701046	0.00034	0.0099	-2.756
B3gat3	ILMN_2845045	0.00202	0.0354	-2.61
B4galt6	ILMN_1250019	6.84e-06	0.000712	5.973
Baat	ILMN_1259009	1.51e-06	0.000267	-5.736
Bace1	ILMN_1217842	0.000137	0.00539	-2.015
Bach1	ILMN_2741677	0.00186	0.0333	2.549
Bad	ILMN_1216802	0.00656	0.0787	-1.356
Bag4	ILMN_2607892	0.000491	0.0127	-2.648
Bag5	ILMN_3106819	0.00151	0.0287	-1.331
Banf1	ILMN_2685806	0.000329	0.00968	-1.895
Batf3	ILMN_2930552	0.000837	0.0186	2.684
Bax	ILMN_2907655	0.00307	0.0472	1.918
Bbx	ILMN_2669461	0.00607	0.0748	-1.746
Bc048644	ILMN_2640388	0.00183	0.033	-3.04
Bcas1	ILMN_2662264	0.000853	0.0188	6.885
Bccip	ILMN_2770003	0.00382	0.0547	-1.352
Bckdk	ILMN_2648746	0.00254	0.0414	-1.528
Bcl10	ILMN_2660851	9.94e-05	0.00432	2.32
Bcl2	ILMN_1249366	0.000587	0.0144	3.269
Bcl2a1	ILMN_2660555	0.000121	0.00494	5.894
Bcl2l1	ILMN_2647885	0.00301	0.0465	3.279
Bcl2l11	ILMN_3157568	0.000381	0.0106	4.065
Bcl2l14	ILMN_2890866	8.71e-07	0.000199	11.681
Bcl6	ILMN_1230353	0.00752	0.0864	-4.865
Bco1	ILMN_2713638	0.000229	0.00748	7.009
Bco2	ILMN_2774486	0.000972	0.0207	-3.001
Bcs1l	ILMN_2691345	2.08e-05	0.00153	-1.545
Bet1	ILMN_2833495	0.000192	0.00668	-1.882
Bex1	ILMN_1232107	5.22e-06	0.000608	28.201
Bex3	ILMN_2943599	1.05e-06	0.000223	7.337
Bex4	ILMN_3043587	0.000511	0.013	18.448
Bhlhe40	ILMN_1249378	7.81e-05	0.00373	3.189
Bhmt	ILMN_2620994	0.000637	0.0153	-4.083
Bhmt2	ILMN_2651019	0.000925	0.02	-1.523
Bicc1	ILMN_1236010	0.00254	0.0414	3.936
Bin1	ILMN_2946466	0.00057	0.0141	1.819
Birc5	ILMN_2681241	0.00103	0.0215	3.758
Blnk	ILMN_2726931	0.00341	0.0506	5.002
Bloc1s1	ILMN_1235757	0.00644	0.078	1.542
Bloc1s3	ILMN_2751619	0.000412	0.0112	-1.662
Blvrb	ILMN_2770917	0.00294	0.0459	-1.804
Bmp1	ILMN_2713538	0.00698	0.0821	-1.372
Bmp7	ILMN_2589662	7.36e-05	0.00359	20.465
Bmp8b	ILMN_1229350	0.00199	0.0351	9.397
Bod1	ILMN_1254565	0.00577	0.0723	-1.547
Bola3	ILMN_2990197	1.34e-05	0.00115	-1.631
Borcs5	ILMN_1218940	0.00216	0.037	-1.609
Bpifb4	ILMN_1250372	3.61e-06	0.000469	11.311
Bpnt1	ILMN_3149112	0.000612	0.0148	-2.456
Brd7	ILMN_1237950	0.00354	0.052	-1.573
Brf1	ILMN_1220096	0.000432	0.0116	1.556
Btbd1	ILMN_1257078	0.00399	0.0564	-1.651
Btbd6	ILMN_2774822	0.00732	0.0849	-1.363
Btc	ILMN_2734097	0.000166	0.00603	4.582
Bub3	ILMN_2655944	0.00227	0.0383	-1.528
C11orf24	ILMN_2650275	0.00033	0.00969	3.854
C11orf53	ILMN_1245825	0.000115	0.00477	-4.203
C11orf71	ILMN_2546510	0.00096	0.0205	-1.917
C11orf86	ILMN_1220873	0.00806	0.0906	2.898
C12orf10	ILMN_1219703	0.00765	0.0873	-1.314
C12orf4	ILMN_2596324	0.00209	0.0363	-1.762
C12orf45	ILMN_2707694	0.000709	0.0166	2.21
C130026i21Rik	ILMN_1234720	0.00273	0.0435	4.417
C15orf65	ILMN_1257755	0.000928	0.02	-1.634
C16orf74	ILMN_2699367	0.00153	0.0289	-3.2
C17orf97	ILMN_2694110	0.0073	0.0848	-1.802
C18orf21	ILMN_1245380	0.000871	0.0191	-1.328
C1orf115	ILMN_1219466	0.00366	0.0532	-1.82
C1orf174	ILMN_2758300	0.00623	0.0763	-1.333
C1orf210	ILMN_1221084	0.00666	0.0796	-2.745
C1orf50	ILMN_2755351	3.85e-05	0.00231	-4.079
C1qbp	ILMN_1225373	0.00879	0.096	-1.664
C1qtnf4	ILMN_1252584	0.00442	0.0605	2.698
C1s	ILMN_2667269	0.0032	0.0485	1.993
C20orf27	ILMN_1213070	0.000165	0.00602	-1.78
C21orf91	ILMN_1260073	0.00445	0.0606	1.606
C22orf23	ILMN_1239196	0.00458	0.0619	2.516
C2cd2	ILMN_2944272	0.000695	0.0163	-2.362
C2cd4a	ILMN_2581989	0.00513	0.0669	-3.966
C2cd4c	ILMN_2615081	0.000766	0.0175	5.93
C2orf49	ILMN_2970241	0.000262	0.00823	-2.403
C2orf81	ILMN_1231608	0.000149	0.00565	-2.19
C2orf88	ILMN_2646640	3.61e-06	0.000469	8.926
C330021f23Rik/Gm5148	ILMN_1243111	0.00361	0.0527	-3.28
C3orf70	ILMN_3052390	0.00213	0.0368	1.741
C6	ILMN_1216720	0.00292	0.0457	-3.6
C6orf89	ILMN_1252183	9.74e-06	0.000925	-3.526
C8b	ILMN_1227404	1.9e-06	0.000307	-3.064
C8orf44-Sgk3/Sgk3	ILMN_3035162	0.00712	0.0832	2.154
C8orf88	ILMN_1258360	0.00029	0.00885	-3.406
C9	ILMN_2937375	0.000663	0.0158	-2.558
C9orf116	ILMN_1232336	0.00316	0.048	2.548
Ca1	ILMN_1236588	4.32e-05	0.0025	-11.621
Ca11	ILMN_1248563	0.000198	0.00679	-3.88
Ca13	ILMN_1249727	0.00842	0.0933	2.654
Ca14	ILMN_1220686	3.94e-05	0.00233	-4.021
Ca3	ILMN_2630047	0.00217	0.0372	-23.858
Cables2	ILMN_2496113	0.00305	0.047	-1.395
Cabyr	ILMN_2664327	0.000776	0.0176	-5.435
Cacna1b	ILMN_2770304	0.000183	0.00645	6.254
Cadm2	ILMN_1258981	0.00545	0.0697	1.314
Cadps2	ILMN_2574633	0.00224	0.0379	-2.377
Calcb	ILMN_3028637	3.8e-05	0.00229	-2.573
Calml4	ILMN_1246573	1.2e-07	6.5e-05	20.89
Calu	ILMN_2771956	0.00595	0.0739	1.482
Camk1d	ILMN_1220441	0.000105	0.00449	-3.408
Camk2n1	ILMN_2487046	0.0047	0.0631	1.339
Camta1	ILMN_2478202	0.000769	0.0175	-1.538
Cand1	ILMN_1218794	0.00169	0.0312	-1.744
Capg	ILMN_2773113	3.15e-05	0.00204	5.597
Capn5	ILMN_2627566	3.9e-05	0.00232	2.265
Capsl	ILMN_2764466	0.00114	0.0232	4.37
Capza3	ILMN_2618766	0.00412	0.0576	1.361
Card10	ILMN_2606660	8.76e-07	0.000199	3.805
Carhsp1	ILMN_1225035	0.0012	0.024	-1.422
Cars1	ILMN_1219935	0.000462	0.0121	3.144
Casc4	ILMN_2573285	0.000206	0.00698	2.611
Caskin2	ILMN_1259822	0.000268	0.00838	2.198
Casp1	ILMN_1247592	0.00124	0.0246	3.26
Casp12	ILMN_2989535	0.00431	0.0594	1.802
Casp4	ILMN_2811737	2.27e-05	0.00162	10.686
Casp6	ILMN_2923864	0.00501	0.066	-1.614
Casp7	ILMN_2648548	0.000101	0.00436	-2.143
Castor1	ILMN_2759563	1.28e-05	0.00111	5.551
Cat	ILMN_2772845	0.00085	0.0188	-3.05
Catsperd	ILMN_1234738	0.000151	0.00573	13.262
Cav1	ILMN_2632665	0.000235	0.00759	6.478
Cav2	ILMN_2639018	0.00262	0.0423	4.692
Cbarp	ILMN_2668236	0.00114	0.0232	3.298
Cbfa2t2	ILMN_1228018	0.00296	0.0461	-1.546
Cbfb	ILMN_2837855	0.00645	0.078	1.586
Cblb	ILMN_2565243	0.000565	0.014	1.629
Cbs/Cbsl	ILMN_1230318	1.71e-08	2.21e-05	-3.15
Cbwd1	ILMN_2709864	0.000153	0.00576	-1.743
Cbx2	ILMN_2692207	0.00124	0.0245	-2.448
Cbx5	ILMN_3055904	0.00013	0.00519	-1.644
Ccdc107	ILMN_1235970	0.000201	0.00685	-2.239
Ccdc120	ILMN_2672543	1.79e-05	0.00139	15.441
Ccdc124	ILMN_2944226	0.000415	0.0113	-1.726
Ccdc125	ILMN_2693679	2.62e-05	0.00178	2.973
Ccdc149	ILMN_2530542	1.66e-06	0.000283	3.759
Ccdc151	ILMN_2987394	4.27e-06	0.000525	-7.865
Ccdc162	ILMN_1236488	3.76e-08	3.62e-05	-7.476
Ccdc166	ILMN_2687918	0.00156	0.0294	-2.286
Ccdc28a	ILMN_2619718	0.000108	0.00457	-2.548
Ccdc28b	ILMN_2694257	0.00119	0.0239	-1.737
Ccdc50	ILMN_1216920	5.17e-06	0.000606	1.983
Ccdc58	ILMN_1221190	0.00279	0.0443	-2.056
Ccdc62	ILMN_1251075	0.000617	0.0149	-2.022
Ccdc68	ILMN_2929572	0.000158	0.00587	3.807
Ccdc85b	ILMN_1220846	0.000398	0.011	3.125
Ccdc88c	ILMN_1225808	0.000168	0.00609	3.301
Ccdc93	ILMN_1252430	0.00207	0.0361	1.761
Ccl25	ILMN_2661722	0.00011	0.00463	-2.253
Ccl4	ILMN_1223257	0.00674	0.0802	9.181
Ccl5	ILMN_1231814	0.00071	0.0166	6.663
Ccn2	ILMN_2909150	0.00019	0.00663	2.91
Ccnb1	ILMN_2753497	7.96e-06	0.000805	4.392
Ccnc	ILMN_2725232	0.00433	0.0596	-1.994
Ccnd1	ILMN_2601471	3.41e-05	0.00216	8.294
Ccne1	ILMN_2716497	0.000247	0.00788	3.627
Ccs	ILMN_1253618	0.00363	0.0529	-1.365
Ccser2	ILMN_3130768	0.000442	0.0118	1.449
Cct6b	ILMN_2730840	0.00233	0.0389	-2.056
Cd14	ILMN_2742075	1.54e-05	0.00127	27.462
Cd151	ILMN_2836710	0.00111	0.0227	1.681
Cd163	ILMN_2964560	0.00792	0.0895	-4.898
Cd209b	ILMN_3078388	0.00313	0.0478	-2.441
Cd209f	ILMN_2699665	0.00319	0.0485	-3.018
Cd40	ILMN_2502136	4.41e-07	0.000132	39.432
Cd52	ILMN_2910934	0.00409	0.0573	2.943
Cd6	ILMN_3117602	0.00234	0.0391	2.302
Cd63	ILMN_2653617	4.84e-07	0.000137	36.278
Cd74	ILMN_1221817	0.00241	0.0399	3.231
Cd81	ILMN_2631093	8.08e-05	0.00381	1.488
Cd83	ILMN_2865016	0.000811	0.0182	3.507
Cdc14a	ILMN_2717251	0.000323	0.00957	2.053
Cdc14b	ILMN_1244296	0.00762	0.087	-2.514
Cdc20	ILMN_2612206	0.00485	0.0645	4.442
Cdc25a	ILMN_2773110	0.000768	0.0175	1.737
Cdc34	ILMN_2763115	0.00191	0.0341	-2.184
Cdc42se1	ILMN_1259946	7.01e-05	0.00346	1.963
Cdc7	ILMN_1238374	0.00649	0.0783	1.802
Cdca2	ILMN_2632153	0.000382	0.0106	3.056
Cdca3	ILMN_2832219	0.00683	0.081	3.024
Cdca4	ILMN_1214671	7.62e-06	0.000773	2.396
Cdca8	ILMN_2543393	0.00281	0.0446	3.542
Cdh1	ILMN_1227162	0.000432	0.0116	3.81
Cdh7	ILMN_2690911	0.00264	0.0425	-1.525
Cdhr2	ILMN_3034303	3.56e-05	0.00223	12.959
Cdhr5	ILMN_2749556	0.00103	0.0215	-1.547
Cdip1	ILMN_1228258	0.00518	0.0673	-1.325
Cdipt	ILMN_3101385	0.000103	0.00441	-1.933
Cdk3	ILMN_2607040	0.000138	0.00541	1.883
Cdk5	ILMN_1216721	0.000996	0.0211	-1.497
Cdk5rap1	ILMN_1249441	0.000727	0.0169	-1.636
Cdk6	ILMN_1259714	0.00649	0.0782	1.994
Cdkn2a	ILMN_1226950	0.000329	0.00968	5.167
Cdkn2aipnl	ILMN_1236906	0.00184	0.0331	1.435
Cdkn2b	ILMN_1227240	3.66e-06	0.000472	64.617
Cdkn3	ILMN_1243616	0.000382	0.0107	8.575
Ceacam1	ILMN_2580947	3.95e-07	0.000123	-3.048
Celf1	ILMN_2667972	0.00141	0.0272	1.495
Celf2	ILMN_1252673	0.00378	0.0544	-3.638
Celf4	ILMN_1243635	0.00105	0.0219	-1.768
Celsr2	ILMN_1243455	0.000384	0.0107	13.974
Cemip2	ILMN_2430220	0.00163	0.0303	1.954
Cenpa	ILMN_1236574	0.000107	0.00455	2.879
Cenpt	ILMN_2653972	0.000811	0.0182	2.155
Cenpx	ILMN_1226798	0.00256	0.0417	-2.354
Cep135	ILMN_1216287	0.00926	0.0999	1.671
Cep192	ILMN_2611186	0.00409	0.0573	2.224
Cep350	ILMN_2524020	0.00871	0.0954	-1.983
Cep44	ILMN_2835053	0.000355	0.0101	-1.761
Cep63	ILMN_1220309	0.00205	0.0358	-1.394
Cers6	ILMN_2678580	1e-07	6.43e-05	6.756
Cert1	ILMN_2902575	0.008	0.0902	-1.557
Ces1	ILMN_2625893	0.000245	0.00784	-3.767
Ces1a	ILMN_2784942	1.86e-05	0.00141	-3.989
Ces1b/Ces1c	ILMN_1247422	2.68e-06	0.000395	-11.054
Ces1e	ILMN_2627528	3.33e-06	0.000448	-22.33
Ces1f	ILMN_1238140	0.00144	0.0276	-8.922
Ces1g	ILMN_2640752	9.02e-05	0.00405	-5.192
Ces2e	ILMN_2589350	0.000727	0.0169	3.174
Ces2g	ILMN_1247906	0.000598	0.0146	2.569
Ces3	ILMN_1240872	0.0003	0.00911	-16.214
Cfap100	ILMN_1236738	3.53e-06	0.000463	8.415
Cfap298	ILMN_1257567	0.00244	0.0403	-1.708
Cfap69	ILMN_2714209	0.00016	0.00589	6.118
Cfhr1	ILMN_2720352	1.91e-05	0.00143	-6.088
Cfi	ILMN_2631704	7.16e-05	0.00352	1.598
Cfl1	ILMN_1213376	0.000279	0.00865	2.65
Cgas	ILMN_1239863	0.000828	0.0185	2.546
Cgrrf1	ILMN_2635850	0.0021	0.0364	-1.332
Chaf1b	ILMN_2664686	0.001	0.0212	2.116
Chchd1	ILMN_1228231	0.00249	0.0409	-1.447
Chchd10	ILMN_2749037	5.51e-06	0.000626	-1.625
Chchd5	ILMN_2801540	0.00365	0.0531	2.095
Chchd7	ILMN_1240104	0.000367	0.0103	-2.564
Chfr	ILMN_1213618	0.00043	0.0116	-2.332
Chi3l1	ILMN_2609813	0.00674	0.0802	4.565
Chl1	ILMN_2687300	0.00808	0.0908	-1.515
Chmp4c	ILMN_2548379	1.34e-08	2.14e-05	6.98
Chpt1	ILMN_2740152	0.000199	0.00681	-5.508
Chrna2	ILMN_2681916	8.71e-07	0.000199	-6.498
Chrnb1	ILMN_2685921	0.00283	0.0447	3.878
Chst2	ILMN_2687165	0.0073	0.0848	2.345
Chtf18	ILMN_1232175	0.00886	0.0966	1.972
Ciao1	ILMN_1218843	0.00707	0.0827	-1.81
Ciao2b	ILMN_2637066	0.000168	0.00609	-1.706
Ciapin1	ILMN_1232237	0.000102	0.0044	-2.554
Ciart	ILMN_3102736	0.00421	0.0585	20.382
Cib2	ILMN_2659168	0.000184	0.00648	-12.768
Cidea	ILMN_1215446	0.000145	0.00556	17.535
Cideb	ILMN_3160626	0.00149	0.0285	-1.456
Cidec	ILMN_1222679	4.67e-06	0.000555	30.61
Cipc	ILMN_2689138	0.00158	0.0295	1.526
Cit	ILMN_1246130	0.00124	0.0246	3.713
Cited2	ILMN_2477221	0.00359	0.0525	-2.005
Ckap2	ILMN_2687628	2.91e-06	0.000407	4.219
Ckmt1a/Ckmt1b	ILMN_2773537	0.00084	0.0186	3.815
Clba1	ILMN_2631663	0.000178	0.00633	3.347
Clcf1	ILMN_2926729	0.000427	0.0115	3.266
Clcn2	ILMN_1256594	0.00197	0.0348	-2.497
Clcn7	ILMN_2621921	7.02e-05	0.00346	-1.937
Cldn14	ILMN_1234745	0.00305	0.047	2.443
Cldn23	ILMN_2758545	0.000229	0.00746	2.545
Cldnd1	ILMN_2684563	8.26e-06	0.000829	-2.148
Cldnd2	ILMN_2736714	2.64e-05	0.00179	2.445
Clec11a	ILMN_2718204	0.000159	0.00589	-2.926
Clec16a	ILMN_2511806	0.00803	0.0904	-1.966
Clec2e/Clec2h	ILMN_2679704	0.00624	0.0763	1.814
Clec3a	ILMN_2533317	0.00454	0.0616	-1.424
Clec7a	ILMN_2653132	0.00296	0.0461	4.91
Clic5	ILMN_2677634	0.000341	0.0099	-2.416
Clip2	ILMN_2495703	2.89e-06	0.000407	8.521
Clip4	ILMN_2606470	3.38e-06	0.000451	-4.242
Clk2	ILMN_1238520	0.00228	0.0384	1.551
Cln6	ILMN_2525382	0.000372	0.0104	4.212
Clock	ILMN_2610973	0.000185	0.00651	-2.901
Clpb	ILMN_1248442	0.00497	0.0655	-1.458
Clpp	ILMN_2771009	0.00029	0.00885	-1.611
Clpx	ILMN_3154849	3.12e-06	0.000425	-4.44
Clstn3	ILMN_2827217	0.000684	0.0161	-3.858
Cluh	ILMN_1217040	0.000223	0.00731	-1.846
Cmah	ILMN_2626252	0.00131	0.0256	-5.495
Cmbl	ILMN_2713673	0.000542	0.0136	-2.734
Cmip	ILMN_1248994	0.00518	0.0673	1.764
Cmpk1	ILMN_2840818	0.00721	0.084	1.305
Cmtm6	ILMN_1226069	0.00504	0.0661	-1.468
Cmtr1	ILMN_2681984	0.0057	0.0718	-1.335
Cnot2	ILMN_2729503	0.00195	0.0346	-1.914
Cnot9	ILMN_1223145	0.000111	0.00467	-1.389
Cnp	ILMN_1257097	0.000423	0.0115	-1.715
Cnpy2	ILMN_1242881	0.00392	0.0558	-1.392
Cnrip1	ILMN_1231506	0.00248	0.0408	-2.061
Cntrl	ILMN_1251440	0.00687	0.0813	-1.841
Coa7	ILMN_2770438	0.00654	0.0786	1.936
Coasy	ILMN_2741236	0.000429	0.0116	-2.093
Cobl	ILMN_2951682	0.00294	0.0458	1.714
Cog4	ILMN_1228129	0.0039	0.0556	-1.633
Col17a1	ILMN_2879995	0.000214	0.00713	5.041
Col18a1	ILMN_2937542	0.00012	0.00489	-1.99
Col1a1	ILMN_2687872	0.00325	0.049	6.282
Col27a1	ILMN_2687324	1.61e-05	0.00131	-6.117
Col4a1	ILMN_2621643	0.0053	0.0685	2.618
Col4a3	ILMN_1213850	1.15e-06	0.000234	20.337
Col4a4	ILMN_2983387	3.59e-07	0.000116	4.05
Col4a5	ILMN_2437848	1.34e-05	0.00115	13.107
Col5a3	ILMN_2754285	2.86e-06	0.000407	-2.969
Colec11	ILMN_2640542	0.00522	0.0676	-2.363
Colgalt2	ILMN_1257051	1.28e-07	6.55e-05	-5.865
Comt	ILMN_1248478	0.00176	0.0321	-1.672
Coprs	ILMN_1234516	0.000155	0.00579	-1.713
Coq10a	ILMN_1251600	0.00743	0.0858	-3.496
Coq10b	ILMN_3104462	0.000737	0.017	2.414
Coq5	ILMN_1257300	0.00195	0.0346	-1.416
Coq8a	ILMN_2800813	8.47e-07	0.000199	-10.466
Coq8b	ILMN_1214631	8.47e-05	0.00392	6.05
Corin	ILMN_1236136	6.2e-06	0.000665	-15.87
Coro1a	ILMN_2787257	0.00193	0.0344	3.456
Cox18	ILMN_2633039	0.00137	0.0266	-1.617
Cox4i1	ILMN_2600274	0.00168	0.031	-1.32
Cox5a	ILMN_2682800	0.000543	0.0136	-1.917
Cox5b	ILMN_2772319	6.43e-07	0.000166	-1.727
Cox6a1	ILMN_2605400	2.17e-05	0.00157	-1.616
Cox6a2	ILMN_2629581	0.00409	0.0573	2.356
Cox6b1	ILMN_2616405	0.000104	0.00445	-1.412
Cp	ILMN_1218681	0.00872	0.0954	2.623
Cpa2	ILMN_2968692	0.00608	0.0748	1.593
Cpeb1	ILMN_1230062	0.000336	0.00982	2.768
Cpeb4	ILMN_1257184	0.00557	0.0708	-2.122
Cphx1	ILMN_1218639	0.00401	0.0566	-2.423
Cpm	ILMN_2629191	5.09e-06	0.0006	3.263
Cpne8	ILMN_3151149	0.00235	0.0391	2.968
Cpox	ILMN_2972755	0.00025	0.00794	-4.062
Cpq	ILMN_2710121	0.0039	0.0556	-1.629
Cpsf4l	ILMN_2647225	0.00186	0.0333	-8.243
Cpt2	ILMN_2885532	0.00508	0.0666	-1.879
Creb3l2	ILMN_2956448	0.00458	0.0619	2.864
Creg1	ILMN_1239638	8.85e-05	0.00401	-2.299
Creld1	ILMN_1254175	0.00175	0.0319	-2.346
Crhr2	ILMN_2721406	0.00251	0.0411	-1.758
Crip3	ILMN_3104529	0.000296	0.00901	-2.089
Crlf3	ILMN_2929221	1.94e-06	0.000311	1.677
Crls1	ILMN_3140091	0.00607	0.0748	-2.555
Crot	ILMN_2719877	0.000314	0.00941	-1.438
Crppa	ILMN_2444201	0.005	0.0658	-2.112
Cryl1	ILMN_1233691	0.00394	0.0559	-3.11
Crym	ILMN_2913563	0.00474	0.0635	1.621
Cryz	ILMN_1232686	0.000512	0.013	-2.21
Cs	ILMN_1241236	2.77e-05	0.00184	-2.728
Csad	ILMN_2810624	6.42e-05	0.00327	-16.749
Cse1l	ILMN_1258174	0.000456	0.0121	-1.948
Csf2rb	ILMN_2750047	0.00185	0.0333	3.102
Csmd1	ILMN_2518319	0.000159	0.00589	1.575
Csn3	ILMN_2854811	0.000872	0.0191	8.877
Csnk1e	ILMN_2712792	0.000394	0.0109	2.252
Csnk1g2	ILMN_2718251	0.000154	0.00577	1.538
Csnk1g3	ILMN_2793946	0.00443	0.0605	1.425
Cspg5	ILMN_2732634	1.98e-05	0.00147	-4.211
Csprs	ILMN_2661289	3.08e-05	0.00201	2.688
Csrp2	ILMN_2721439	9.5e-05	0.00417	-3.096
Csrp3	ILMN_2789651	0.000337	0.00982	-9.152
Cst6	ILMN_2872851	1.43e-10	1.29e-06	9.34
Cstb	ILMN_2700715	0.00361	0.0527	1.857
Cstf3	ILMN_3145415	0.00226	0.0382	-1.664
Cth	ILMN_2733193	0.000296	0.00901	-7.527
Ctif	ILMN_2741367	0.00851	0.0941	-1.415
Ctnna1	ILMN_2780205	0.00106	0.022	1.396
Ctnnbl1	ILMN_1249568	1.03e-05	0.000962	-3.081
Ctps1	ILMN_1219712	0.00303	0.0467	3.543
Ctps2	ILMN_2632076	0.000133	0.00526	5.257
Ctsa	ILMN_3045359	0.00228	0.0384	2.647
Ctu2	ILMN_2860725	0.00269	0.0431	-1.479
Cul1	ILMN_1222157	0.007	0.0821	-1.643
Cul2	ILMN_1247069	3.77e-05	0.00228	-2.641
Cul5	ILMN_2513849	0.0051	0.0666	-1.609
Cwc22	ILMN_2744789	0.00668	0.0797	1.787
Cxcl10	ILMN_3142803	5.83e-05	0.00307	6.329
Cxcl11	ILMN_2566439	0.000482	0.0125	4.599
Cxcl12	ILMN_2737302	0.00493	0.0651	-4.023
Cxcl13	ILMN_2760019	0.00686	0.0812	7.484
Cxcl14	ILMN_2659426	0.00376	0.0541	9.192
Cxcl16	ILMN_1254723	0.00699	0.0821	2.331
Cxcl17	ILMN_2783414	2.66e-05	0.0018	27.979
Cxcl2	ILMN_2763245	0.00431	0.0594	4.162
Cxcl9	ILMN_1215862	6.31e-05	0.00323	8.028
Cxorf40a/Cxorf40b	ILMN_3144761	0.00218	0.0372	-1.804
Cyb561	ILMN_1232601	5.16e-05	0.00284	18.705
Cyb5a	ILMN_2775098	0.00654	0.0786	-1.362
Cyb5b	ILMN_2720180	0.000485	0.0125	-2.233
Cyb5d2	ILMN_2957968	1.68e-05	0.00133	-3.239
Cyb5rl	ILMN_2964728	0.0022	0.0374	-1.802
Cyba	ILMN_2806700	0.00901	0.0976	1.956
Cyc1	ILMN_1251771	0.000117	0.00482	-2.004
Cycs	ILMN_3076459	0.000985	0.0209	-2.042
Cyhr1	ILMN_2599527	0.000408	0.0111	-1.612
Cyp17a1	ILMN_2874352	0.00201	0.0353	37.25
Cyp1a2	ILMN_2739847	0.00112	0.0229	-19.425
Cyp27a1	ILMN_2620326	2.6e-05	0.00178	-6.137
Cyp2a6	ILMN_1250364	3.55e-09	1.07e-05	403.808
Cyp2b13/Cyp2b9	ILMN_2617625	2.09e-08	2.37e-05	532.547
Cyp2b23	ILMN_2976211	2e-08	2.37e-05	167.529
Cyp2b6	ILMN_2594926	0.00102	0.0214	-11.683
Cyp2c18	ILMN_2736539	9.06e-05	0.00406	-21.827
Cyp2c40	ILMN_3153624	0.000459	0.0121	-13
Cyp2c54	ILMN_2996640	0.000438	0.0117	-23.928
Cyp2c70	ILMN_1245514	0.000933	0.02	-1.553
Cyp2c8	ILMN_2769991	1.27e-06	0.000242	-10.688
Cyp2d40	ILMN_2802643	0.000147	0.0056	-3.443
Cyp2d9	ILMN_2875737	0.00412	0.0576	-3.421
Cyp2f1	ILMN_2702903	1.08e-07	6.43e-05	-12.573
Cyp2g1	ILMN_2959757	0.00513	0.0669	-10.812
Cyp2u1	ILMN_3004221	3.09e-05	0.00201	-6.532
Cyp3a25	ILMN_1227535	0.000214	0.00714	5.856
Cyp3a5	ILMN_2753183	0.000505	0.0129	-5.639
Cyp46a1	ILMN_2781557	4.96e-05	0.00275	-18.129
Cyp4a22	ILMN_1217072	1.82e-11	2.06e-07	-52.672
Cyp4f12	ILMN_1231625	0.000186	0.00655	-4.931
Cyp4f16/Cyp4f37	ILMN_2792351	1.56e-08	2.15e-05	5.867
Cyp4f8	ILMN_2906226	0.000214	0.00713	-2.336
Cyp4v2	ILMN_1251504	1.72e-05	0.00135	-2.312
Cyp7a1	ILMN_2604383	0.00521	0.0675	-31.478
Cyp7b1	ILMN_2601215	6.7e-05	0.00336	-19.635
Cyp8b1	ILMN_2627744	2.91e-06	0.000407	-27.358
Cyth4	ILMN_2416628	0.00127	0.025	2.496
D130020l05Rik	ILMN_1225838	0.00306	0.0471	-2.495
D130040h23Rik	ILMN_1220981	0.000838	0.0186	2.15
D17h6s56e-5	ILMN_1260061	2.68e-05	0.00181	10.909
D1pas1	ILMN_2874631	8.59e-05	0.00395	-1.898
D630033o11Rik	ILMN_1240549	1.25e-05	0.00109	-4.073
D830014e11Rik	ILMN_2696171	1.4e-06	0.000259	-12.759
D830025c05Rik	ILMN_1255664	0.00153	0.0289	-1.811
D830044d21Rik	ILMN_2761338	0.000167	0.00607	2.967
D830050j10Rik	ILMN_2828438	0.000876	0.0192	-2.054
Daam1	ILMN_3104857	0.00324	0.0489	-1.75
Dab1	ILMN_2601072	2.18e-05	0.00157	13.005
Dab2ip	ILMN_2615557	2.89e-05	0.0019	2.181
Dact2	ILMN_2697012	0.00107	0.0221	-3.589
Daglb	ILMN_2976448	0.00157	0.0295	-1.402
Dapk2	ILMN_2977558	0.000935	0.0201	2.354
Dapp1	ILMN_1253354	0.00337	0.0503	1.9
Dars2	ILMN_2688721	0.000178	0.00633	-2.092
Dazap1	ILMN_1248302	0.00223	0.0379	1.915
Dcaf5	ILMN_1246452	0.000424	0.0115	-1.632
Dcaf7	ILMN_2546073	9.11e-06	0.000885	1.804
Dcbld1	ILMN_1253155	1.93e-07	8.31e-05	4.217
Dcps	ILMN_2838199	0.00111	0.0227	-1.559
Dct	ILMN_2770040	0.00028	0.00865	-60.064
Dctn3	ILMN_1227925	0.00612	0.0752	-2.392
Ddah1	ILMN_1256676	0.000117	0.00482	3.098
Ddb2	ILMN_1229502	1.13e-05	0.00101	3.125
Ddc	ILMN_1260450	1.09e-08	1.83e-05	-29.502
Ddhd2	ILMN_2672113	0.00676	0.0803	-1.728
Ddit4l	ILMN_2695819	0.00923	0.0997	3.677
Ddr1	ILMN_2713898	6.96e-05	0.00345	8.496
Ddrgk1	ILMN_1213244	0.0056	0.071	-1.436
Ddx25	ILMN_1237338	1.9e-05	0.00143	22.106
Ddx39b	ILMN_2670895	0.00234	0.0391	1.598
Ddx49	ILMN_1245733	0.00103	0.0215	2.402
Ddx58	ILMN_1251358	0.000336	0.00982	-2.473
Dennd10	ILMN_2637624	0.00868	0.0952	-1.596
Dennd11	ILMN_2457773	0.0037	0.0536	1.942
Depdc1	ILMN_1228408	0.00257	0.0417	1.52
Depdc5	ILMN_3062654	0.000317	0.0095	-1.949
Depp1	ILMN_2894211	0.00129	0.0253	3.847
Dera	ILMN_1227366	0.00646	0.078	-2.07
Derl2	ILMN_2685125	0.00186	0.0333	-1.358
Desi1	ILMN_2794686	0.00367	0.0533	-1.407
Det1	ILMN_2708546	0.00246	0.0405	2.647
Dexi	ILMN_2727490	8.61e-07	0.000199	-3.231
Dffa	ILMN_2704900	0.00039	0.0108	-1.838
Dgcr2	ILMN_2650914	0.00847	0.0937	-2.094
Dgcr6	ILMN_2611284	5.6e-05	0.00301	-1.925
Dgkg	ILMN_1243660	0.00739	0.0854	-1.404
Dgkz	ILMN_2915059	0.000535	0.0135	1.858
Dguok	ILMN_1252649	0.00846	0.0937	-1.302
Dhodh	ILMN_1244112	0.00912	0.0986	-1.414
Dhrs11	ILMN_2746830	2.16e-05	0.00156	-2.056
Dicer1	ILMN_1215331	0.00359	0.0525	-1.48
Dipk1a	ILMN_2842802	0.000621	0.015	-2.24
Dis3l2	ILMN_2592496	0.000798	0.018	-1.737
Dixdc1	ILMN_1214173	0.000271	0.00845	-1.694
Dkk4	ILMN_2741421	0.00663	0.0793	-2.4
Dlat	ILMN_2757993	0.000114	0.00474	-4.172
Dlgap4	ILMN_1220861	0.000324	0.00959	2.522
Dlst	ILMN_1237507	0.00419	0.0583	-1.313
Dlx3	ILMN_2675833	1.25e-07	6.55e-05	5.801
Dmac1	ILMN_2971131	0.000271	0.00845	-1.854
Dmgdh	ILMN_1247352	0.000147	0.0056	-3.407
Dmrt3	ILMN_1230366	0.00274	0.0437	1.875
Dmtf1	ILMN_2491593	0.00621	0.0762	-2.397
Dnah11	ILMN_2632034	4.47e-05	0.00255	5.585
Dnah9	ILMN_2736123	0.00887	0.0966	-1.342
Dnajb13	ILMN_2667257	0.0062	0.076	1.63
Dnajb4	ILMN_2619611	0.00346	0.0513	-2.221
Dnajb6	ILMN_3060442	0.00114	0.0233	1.657
Dnajc10	ILMN_3128019	0.000207	0.00699	1.782
Dnajc15	ILMN_2813454	0.00346	0.0513	-1.481
Dnajc16	ILMN_2595637	0.00392	0.0558	-1.337
Dnajc19	ILMN_1252454	0.00654	0.0786	-2.009
Dnajc28	ILMN_1219898	0.00394	0.0559	-1.931
Dnase2	ILMN_2627328	9.79e-06	0.000927	-2.788
Dnttip1	ILMN_1256348	0.000937	0.0201	1.615
Dock8	ILMN_2655163	0.00289	0.0454	-2.046
Donson	ILMN_2706882	0.000883	0.0193	2.155
Dpm1	ILMN_2590054	0.000714	0.0167	-2.47
Dpp3	ILMN_2751925	0.000905	0.0196	-1.434
Dpp4	ILMN_2615096	0.00048	0.0125	-2.392
Dpp7	ILMN_2749737	0.00517	0.0672	1.527
Dpp9	ILMN_2721724	5.84e-05	0.00307	-1.985
Dpy19l3	ILMN_2660541	0.00268	0.0431	-2.491
Dpyd	ILMN_2605329	0.000282	0.0087	-4.322
Dpysl2	ILMN_2949596	0.00121	0.0241	1.6
Dram1	ILMN_1219820	2.79e-06	0.000404	9.354
Drc1	ILMN_2538938	2.14e-05	0.00156	13.158
Dsg1c	ILMN_1253233	0.00221	0.0376	2.264
Dsg2	ILMN_1221153	0.000246	0.00787	1.588
Dtna	ILMN_1255355	0.000391	0.0108	4.352
Dtwd1	ILMN_2756074	0.00136	0.0265	-1.445
Dus1l	ILMN_1246694	0.00659	0.079	-1.518
Dus4l	ILMN_1254444	0.00571	0.0719	-1.627
Dusp23	ILMN_1252812	0.00752	0.0864	-1.642
Dusp28	ILMN_2776681	4.31e-05	0.00249	-3.481
Dusp4	ILMN_2689731	0.000284	0.00875	6.371
Dusp5	ILMN_2531737	1.5e-06	0.000267	34.576
Dusp6	ILMN_2701321	0.000744	0.0171	7.501
Dusp7	ILMN_2804523	4.24e-05	0.00246	2.449
Dynll1	ILMN_2776419	0.00394	0.0559	3.447
Dyrk1a	ILMN_2501357	0.00304	0.0469	1.476
Dysf	ILMN_2674315	0.00716	0.0835	1.777
E030030i06Rik	ILMN_1248267	0.000251	0.00797	-2.58
E130308a19Rik	ILMN_2536776	0.000543	0.0136	-2.54
E2f6	ILMN_2581972	0.000208	0.00701	-2.34
Ear2	ILMN_2925653	0.00383	0.0549	2.354
Ebp	ILMN_2707043	0.000863	0.019	-1.566
Echdc2	ILMN_2846194	0.000954	0.0204	1.35
Edn1	ILMN_2737713	0.00142	0.0273	4.042
Ednra	ILMN_2674351	0.00699	0.0821	-3.04
Eef1d	ILMN_2624018	0.00163	0.0302	1.462
Eefsec	ILMN_2849985	0.000152	0.00575	-2.477
Efcab14	ILMN_2668536	0.00432	0.0595	-1.463
Efemp2	ILMN_2866901	0.000778	0.0177	2.16
Efna4	ILMN_2691352	0.000579	0.0143	2.144
Efnb2	ILMN_2716212	0.00371	0.0536	1.362
Egfr	ILMN_3128725	0.00168	0.031	-2.906
Egr1	ILMN_2662926	0.000695	0.0163	16.079
Egr2	ILMN_2623983	0.000605	0.0147	4.1
Ehd3	ILMN_1232989	8.69e-05	0.00398	-2.885
Ehd4	ILMN_1224768	0.00118	0.0237	2.501
Ei24	ILMN_2775512	0.000734	0.017	-1.809
Eif1ad	ILMN_1237895	9.69e-06	0.000922	-2.133
Eif2b1	ILMN_1215242	0.00479	0.0639	-1.63
Eif4a1	ILMN_2618481	0.000787	0.0178	1.382
Eif4enif1	ILMN_2956153	8.93e-08	6.04e-05	1.765
Elac1	ILMN_2497945	0.00465	0.0626	-1.772
Elac2	ILMN_1253753	1.58e-05	0.00129	-1.919
Elf3	ILMN_2850233	0.00335	0.05	6.782
Ell	ILMN_2751304	0.00148	0.0283	1.832
Eloa	ILMN_2652394	0.00022	0.00726	-1.6
Elovl3	ILMN_2682207	1.19e-14	5.39e-10	-200.278
Elp5	ILMN_2891573	2.19e-06	0.00034	-1.491
Emc1	ILMN_3158659	0.000518	0.0131	-1.84
Emc10	ILMN_2783457	0.00582	0.0727	-1.454
Emc2	ILMN_2814431	7.7e-05	0.0037	-1.722
Emc3	ILMN_1228253	0.00601	0.0743	-1.546
Emc8	ILMN_2766580	0.00022	0.00726	-1.37
Emc9	ILMN_1226261	0.0012	0.0241	-2.013
Emid1	ILMN_2809701	0.009	0.0975	1.921
Eml4	ILMN_1253677	0.00681	0.0808	1.338
Emp2	ILMN_2598103	0.00242	0.04	1.726
Enc1	ILMN_1237886	3.7e-05	0.00228	10.742
Enho	ILMN_2479977	0.000105	0.0045	-2.632
Eno3	ILMN_2757569	0.0091	0.0985	-1.639
Eno4	ILMN_2720911	0.00734	0.085	-1.41
Enox2	ILMN_3009579	0.000145	0.00555	-2.695
Enpp1	ILMN_2782964	0.000233	0.00756	2.04
Enpp2	ILMN_2772998	0.0017	0.0313	3.929
Enpp3	ILMN_1229710	1.78e-06	0.000295	-3.117
Enpp6	ILMN_2766894	6.58e-05	0.00333	-5.447
Ensa	ILMN_2763294	0.00692	0.0816	-1.927
Entpd2	ILMN_1237670	1.34e-06	0.000252	8.131
Entpd3	ILMN_2896322	0.00758	0.0867	1.544
Entpd5	ILMN_1215096	0.00169	0.0312	-1.997
Epas1	ILMN_3052632	0.000491	0.0127	3.556
Epb41	ILMN_2720813	0.00798	0.0901	1.609
Epb41l2	ILMN_1224211	0.00477	0.0637	2.885
Ephx2	ILMN_1226688	0.00026	0.00819	-2.672
Epn2	ILMN_1218487	0.00148	0.0283	2.101
Eps15	ILMN_1228338	0.000427	0.0115	1.981
Eps15l1	ILMN_1245948	0.00341	0.0506	1.524
Erc2	ILMN_1244989	0.00857	0.0946	-2.453
Ercc2	ILMN_1233075	0.000411	0.0112	9.155
Erdr1	ILMN_1246153	0.00239	0.0397	3.698
Ereg	ILMN_2735702	0.00543	0.0696	-1.467
Ergic1	ILMN_2745433	0.00214	0.0368	-1.549
Erich4	ILMN_3161671	7.31e-07	0.000178	92.487
Ermp1	ILMN_1242286	0.000743	0.0171	2.041
Ero1b	ILMN_2692960	0.000676	0.016	-3.616
Erp27	ILMN_2888940	0.000181	0.00641	-3.919
Esd	ILMN_2917223	0.000661	0.0157	-2.103
Esm1	ILMN_1257574	0.000138	0.0054	32.262
Etf1	ILMN_2995755	0.00633	0.077	1.342
Etfa	ILMN_2649966	0.00809	0.0908	-1.422
Etfb	ILMN_2627895	0.00359	0.0525	1.354
Etfbkmt	ILMN_2650428	0.00747	0.0861	-2.477
Etfdh	ILMN_2669804	0.000237	0.00765	-3.38
Ethe1	ILMN_2621074	6.84e-06	0.000712	-3.152
Etnppl	ILMN_1229990	5.67e-06	0.000636	-46.773
Ets2	ILMN_2594714	0.00184	0.0331	2.528
Etv4	ILMN_2778111	0.00147	0.028	3.253
Etv5	ILMN_1235329	0.000207	0.00701	3.286
Eva1a	ILMN_2813577	0.000545	0.0136	-2.706
Evc2	ILMN_1222479	0.00711	0.0831	-1.885
Exd2	ILMN_2927225	0.000483	0.0125	-2.007
Exoc6	ILMN_1235861	0.000704	0.0165	-1.613
Exoc6b	ILMN_1229985	4.45e-05	0.00254	1.835
Exosc2	ILMN_2805829	0.000494	0.0127	-1.442
Exosc5	ILMN_2877280	7.63e-05	0.00367	-1.618
Ext1	ILMN_2731989	0.00362	0.0528	1.44
Ext2	ILMN_2895364	3.01e-06	0.000413	-2.06
Extl1	ILMN_1215877	0.00017	0.00614	-6.451
F11r	ILMN_2713305	6.18e-05	0.00319	2.463
F2r	ILMN_2740852	7e-06	0.000724	2.797
F2rl1	ILMN_2866267	3.61e-07	0.000116	39.645
Fa2h	ILMN_2746783	0.0029	0.0454	2.333
Faah	ILMN_2766930	0.00571	0.0719	-1.389
Faap20	ILMN_2736360	0.00262	0.0423	1.802
Fads1	ILMN_2607786	0.00601	0.0743	1.471
Fads2	ILMN_2519802	0.00156	0.0294	3.421
Fahd1	ILMN_1218891	0.00518	0.0673	-1.964
Fahd2b	ILMN_1214593	0.00158	0.0296	-2.831
Fam102a	ILMN_1225348	0.0027	0.0432	1.866
Fam110b	ILMN_2766755	0.000587	0.0144	2.636
Fam110c	ILMN_2757634	5.68e-10	2.86e-06	23.357
Fam110d	ILMN_2705440	0.00511	0.0668	2.905
Fam114a1	ILMN_1217235	0.00202	0.0355	2.529
Fam120b	ILMN_2635888	0.00203	0.0356	2.153
Fam122b	ILMN_1246764	0.00336	0.0502	-2.035
Fam126a	ILMN_2771087	2.58e-06	0.000389	2.226
Fam131c	ILMN_1227306	0.0043	0.0594	-2.001
Fam13c	ILMN_2591159	0.00808	0.0907	-1.587
Fam149b1	ILMN_2641269	0.00023	0.00748	-2.841
Fam160a2	ILMN_1234685	0.00178	0.0323	1.607
Fam163b	ILMN_2963343	0.00596	0.074	-1.752
Fam169b	ILMN_3014674	2.83e-05	0.00187	2.202
Fam171a2	ILMN_2625725	0.000497	0.0127	-1.41
Fam177a/Fam177a2	ILMN_3107690	3.61e-05	0.00225	5.298
Fam192a	ILMN_2688834	0.00522	0.0676	-1.334
Fam20a	ILMN_2840430	0.00194	0.0345	1.643
Fam20b	ILMN_1247603	0.00314	0.0479	1.37
Fam210b	ILMN_2702016	0.000587	0.0144	-2.264
Fam214a	ILMN_1236354	0.00111	0.0227	-4.449
Fam234b	ILMN_1221940	0.00609	0.075	-2.012
Fam25c	ILMN_2678637	9.26e-05	0.0041	-12.924
Fam3c	ILMN_2755492	3.73e-05	0.00228	3.09
Fam49a	ILMN_2983525	0.00407	0.0572	2.294
Fam53b	ILMN_3121784	0.00563	0.0711	-1.945
Fam76a	ILMN_1242176	0.00702	0.0823	1.576
Fam78a	ILMN_2601453	0.00338	0.0503	-1.673
Fam81a	ILMN_2733204	9.35e-05	0.00412	4.177
Fam83g	ILMN_1256927	0.000961	0.0205	2.753
Fam89b	ILMN_2680872	0.00411	0.0575	-1.321
Fancd2	ILMN_3161617	0.00288	0.0453	1.334
Fance	ILMN_2656810	5.6e-05	0.00301	-2.073
Fancl	ILMN_2459979	0.00688	0.0813	-2.903
Farp2	ILMN_2745925	0.000106	0.00452	-2.362
Farsa	ILMN_2698699	0.0016	0.0298	1.569
Fas	ILMN_2479290	0.00457	0.0618	-1.975
Fastkd1	ILMN_3162793	0.000183	0.00645	-2.284
Fat1	ILMN_1250688	0.00673	0.0802	1.752
Fbf1	ILMN_2724451	0.00673	0.0802	3.571
Fbh1	ILMN_1213458	0.00296	0.0461	-1.801
Fblim1	ILMN_2837671	6.62e-07	0.000167	49.847
Fbln2	ILMN_1245307	0.00527	0.0681	2.852
Fbxl14	ILMN_2972232	4.41e-05	0.00253	1.617
Fbxl6	ILMN_2935032	0.000831	0.0185	1.588
Fbxo24	ILMN_2637347	0.00223	0.0378	1.471
Fbxo30	ILMN_2431871	0.000416	0.0113	-2.165
Fbxo36	ILMN_2717387	0.00336	0.0502	-1.657
Fbxw21	ILMN_2535043	8.94e-06	0.000876	10.291
Fcgrt	ILMN_2917497	0.00304	0.0469	-1.419
Fem1b	ILMN_1230162	0.00115	0.0234	1.597
Fer	ILMN_3080371	0.007	0.0821	-1.526
Fermt2	ILMN_2670022	0.00131	0.0256	-1.846
Fes	ILMN_2695793	0.00181	0.0327	1.899
Fetub	ILMN_2761645	0.0058	0.0726	1.46
Ffar4	ILMN_2746895	0.000277	0.00861	16.547
Fgd1	ILMN_2594009	4.95e-07	0.000139	8.707
Fgf1	ILMN_2701233	0.00573	0.0721	-2.308
Fgf22	ILMN_2604814	0.00519	0.0673	-2.056
Fgfr1op	ILMN_2697790	0.00393	0.0558	2.118
Fgfr2	ILMN_2609887	0.00177	0.0322	2.713
Fggy	ILMN_2999158	0.000344	0.00995	-2.954
Fgl2	ILMN_2654554	0.000222	0.00729	3.732
Fhad1	ILMN_3000155	0.000232	0.00753	2.389
Fhdc1	ILMN_1220688	2.54e-05	0.00175	13.857
Fhl3	ILMN_2686669	1.11e-05	0.00101	4.106
Fibp	ILMN_1260261	1.45e-06	0.000262	1.65
Fignl1	ILMN_2663604	0.00275	0.0438	1.575
Fitm1	ILMN_1243516	0.000493	0.0127	-7.49
Fjx1	ILMN_2737416	0.00317	0.0482	1.766
Fkbp11	ILMN_1224635	0.000523	0.0132	3.842
Fkbp5	ILMN_2718266	1e-05	0.000944	4.675
Fkbp8	ILMN_2656677	0.000824	0.0184	1.394
Fktn	ILMN_2514924	0.000495	0.0127	-2.159
Flot1	ILMN_1241618	0.000188	0.00657	1.588
Flot2	ILMN_3152380	6.16e-06	0.000665	1.441
Fmc1	ILMN_2958076	3.93e-05	0.00233	-2.298
Fmn2	ILMN_1217191	4.63e-07	0.000135	-17.374
Fmnl2	ILMN_2656268	0.000405	0.0111	2.742
Fmnl3	ILMN_2599659	0.000883	0.0193	3.19
Fn3k	ILMN_1223313	2.68e-05	0.00181	-6.482
Fndc10	ILMN_1250201	9.5e-06	0.000913	18.95
Fndc3b	ILMN_2862567	1.14e-05	0.00103	4.376
Fntb	ILMN_2670517	0.00137	0.0266	1.537
Focad	ILMN_2760064	0.00151	0.0287	-1.353
Fos	ILMN_2750515	0.000207	0.00699	18.896
Foxa3	ILMN_1228748	0.00244	0.0403	1.907
Foxm1	ILMN_1239314	0.00104	0.0216	2.172
Foxn3	ILMN_2844097	0.000222	0.0073	-2.768
Foxp4	ILMN_1242969	0.000546	0.0136	2.964
Foxred1	ILMN_2832886	0.000351	0.0101	-2.382
Fpgs	ILMN_2769594	0.000333	0.00977	-2.631
Fras1	ILMN_1227146	0.000185	0.00651	-3.254
Frmd4a	ILMN_2586777	4.2e-05	0.00245	2.904
Frmd6	ILMN_2828916	1.35e-05	0.00116	3.873
Fst	ILMN_1228958	0.00116	0.0235	8.479
Fto	ILMN_2763674	2.94e-05	0.00193	1.75
Ftsj1	ILMN_1249624	0.000105	0.00449	-1.634
Fubp1	ILMN_2683593	0.000123	0.00497	2.87
Fuom	ILMN_1251065	0.000198	0.0068	-2.051
Furin	ILMN_1252364	0.000596	0.0145	2.543
Fut10	ILMN_3011294	0.00212	0.0366	-2.021
Fuz	ILMN_1239948	1.53e-05	0.00127	-3.018
Fxn	ILMN_3049455	0.000129	0.00514	-2.325
Fxyd1	ILMN_2729342	0.000199	0.00682	-1.747
Fxyd5	ILMN_2967266	0.0092	0.0993	3.18
Fzd6	ILMN_2775016	0.00245	0.0404	2.912
Fzd7	ILMN_2907560	2.28e-05	0.00162	-2.709
G6pc	ILMN_1245103	0.00473	0.0634	-5.732
G6pd	ILMN_2721337	1.94e-05	0.00145	5.953
Gabrb3	ILMN_2476948	1.62e-06	0.000282	-8.059
Gadd45b	ILMN_2900653	0.00682	0.0809	5.119
Gal3st1	ILMN_1258028	0.000237	0.00765	3.828
Gal3st2	ILMN_3015989	0.00406	0.057	1.412
Galnt10	ILMN_2750011	0.00836	0.0928	1.768
Galnt11	ILMN_2700400	3.45e-07	0.000116	1.934
Galnt15	ILMN_1244612	0.000149	0.00567	3.013
Galnt6	ILMN_2627386	0.00373	0.0538	1.972
Galt	ILMN_2711442	0.00127	0.025	-1.691
Ganab	ILMN_1231453	0.00813	0.0912	-1.748
Ganc	ILMN_2791357	0.00301	0.0466	-1.52
Gapdhs	ILMN_1244385	0.00245	0.0404	-2.914
Gar1	ILMN_1226280	0.00294	0.0459	1.79
Gas2	ILMN_2512191	3.47e-07	0.000116	-6.907
Gas2l1	ILMN_3047914	0.00445	0.0606	1.523
Gatb	ILMN_2755915	3.82e-05	0.0023	-2.573
Gatd3a/Gatd3b	ILMN_2991545	0.00192	0.0342	-1.566
Gba	ILMN_3130172	0.00253	0.0413	1.499
Gba2	ILMN_2900042	7.05e-05	0.00347	-2.436
Gbf1	ILMN_2940559	0.00508	0.0666	-1.47
Gbp5	ILMN_1244866	0.0049	0.0649	1.425
Gbp6	ILMN_2837493	0.00109	0.0225	-5.269
Gcat	ILMN_2875336	2.11e-05	0.00154	-2.797
Gcdh	ILMN_3136542	0.000669	0.0159	-1.734
Gch1	ILMN_2753029	7.62e-05	0.00367	-2.231
Gchfr	ILMN_2655126	0.00404	0.0569	-1.831
Gclm	ILMN_1256354	0.000602	0.0146	-1.669
Gcnt2	ILMN_2609197	0.00176	0.0321	4.218
Gdf10	ILMN_1249941	0.000185	0.00651	-6.119
Gdf15	ILMN_2735350	9e-05	0.00405	6.32
Gdf2	ILMN_2775678	0.00669	0.0797	-3.218
Gdf3	ILMN_2731407	0.000113	0.00472	3.484
Gfm1	ILMN_1248254	0.00185	0.0333	-2.337
Gfm2	ILMN_2734855	0.000216	0.00716	-1.871
Gfpt2	ILMN_1214822	2.39e-05	0.00169	3.569
Ggact	ILMN_2925895	9.19e-05	0.00408	-2.132
Ggt6	ILMN_2610790	0.000519	0.0132	-2.783
Ghdc	ILMN_2862465	0.00457	0.0618	-1.564
Ghr	ILMN_3138922	5.93e-06	0.000652	-5.204
Gid4	ILMN_2545559	0.00468	0.063	-1.786
Gimap1-Gimap5	ILMN_2643096	0.00109	0.0224	2.5
Gipc2	ILMN_2798138	0.0029	0.0455	3.164
Gldc	ILMN_1218747	0.000248	0.0079	-1.903
Gldn	ILMN_2599692	1.71e-05	0.00135	433.052
Glg1	ILMN_1253692	0.000552	0.0137	1.454
Glipr1	ILMN_1215807	0.000319	0.00952	4.306
Glipr2	ILMN_2773900	0.00816	0.0915	3.204
Glis3	ILMN_2524917	0.00119	0.0239	1.423
Glmp	ILMN_2628021	6.91e-05	0.00344	1.498
Glo1	ILMN_2667352	9.85e-06	0.00093	-2.358
Glp2r	ILMN_3008399	2.43e-06	0.000371	12.805
Glrx	ILMN_2945348	2.67e-06	0.000394	-1.559
Gls	ILMN_1222066	0.00223	0.0378	3.699
Glt8d1	ILMN_1224678	0.0038	0.0546	1.41
Gltp	ILMN_2971816	0.000554	0.0138	2.303
Glul	ILMN_2644496	0.00311	0.0476	-2.415
Glyat	ILMN_1235058	0.00151	0.0286	-2.968
Gm10039	ILMN_1230991	6.84e-06	0.000712	-1.509
Gm10319	ILMN_1217352	5.96e-05	0.00311	-7.086
Gm10914	ILMN_1237365	0.00697	0.082	-1.859
Gm1141	ILMN_2983324	0.000677	0.016	-2.124
Gm11425	ILMN_2668083	0.00313	0.0478	1.731
Gm11964	ILMN_2662831	0.00151	0.0287	-1.397
Gm12816	ILMN_2645672	0.000463	0.0122	1.449
Gm12854/S100a11	ILMN_2883392	2.52e-05	0.00174	11.621
Gm13328	ILMN_2716014	0.00376	0.0541	-1.92
Gm17783/Gm609	ILMN_2820327	0.00119	0.0239	2.466
Gm18852	ILMN_1235795	2.02e-08	2.37e-05	5.886
Gm19590	ILMN_1216860	0.00374	0.0539	1.562
Gm31105	ILMN_1238200	0.00818	0.0916	2.867
Gm3579	ILMN_1218923	0.000343	0.00993	8.241
Gm3716	ILMN_1245262	0.00234	0.0391	1.867
Gm38395	ILMN_1251769	0.0042	0.0584	1.949
Gm4285	ILMN_1225840	0.00272	0.0434	-2.043
Gm4756	ILMN_1226802	0.00124	0.0246	-5.458
Gm4952	ILMN_2831669	1.8e-05	0.00139	-6.437
Gm4995	ILMN_1230003	0.00867	0.0951	-1.662
Gm5113	ILMN_2872499	0.00349	0.0515	-2.044
Gm5340	ILMN_1237033	1.64e-06	0.000282	5.536
Gm5420	ILMN_2957044	3.52e-05	0.00221	3.107
Gm5422	ILMN_2741950	0.000768	0.0175	-1.483
Gm5640	ILMN_3033562	0.000113	0.00472	6.008
Gm6444	ILMN_1245020	0.00318	0.0483	-1.816
Gm7008	ILMN_1221466	0.00258	0.0418	-1.663
Gm725	ILMN_2531205	0.00736	0.0851	-1.304
Gm7895	ILMN_1231307	0.00789	0.0894	-1.735
Gm7901	ILMN_2772691	0.003	0.0465	3.966
Gm826	ILMN_3007971	0.00568	0.0716	-3.082
Gm8276	ILMN_1214902	0.002	0.0351	1.772
Gm8355	ILMN_1260103	3.09e-05	0.00201	1.545
Gm8615	ILMN_2605935	1.7e-06	0.000287	-3.935
Gm8712	ILMN_1251483	0.00172	0.0316	-1.367
Gm9803	ILMN_2618461	0.000101	0.00438	-1.524
Gm9926	ILMN_1241279	9.14e-07	0.000204	37.797
Gm9951	ILMN_2574966	0.00312	0.0478	2.141
Gm9993	ILMN_1252974	0.000139	0.00541	-2.199
Gmcl1	ILMN_3009948	0.00682	0.0809	-1.473
Gmip	ILMN_2788574	1.34e-05	0.00116	2.047
Gmps	ILMN_1225161	0.000796	0.0179	-2.11
Gna11	ILMN_1254131	0.00109	0.0224	1.462
Gna14	ILMN_2597778	0.000347	0.01	-14.711
Gnai2	ILMN_2908855	9.33e-07	0.000207	1.926
Gnaq	ILMN_2549903	0.00853	0.0943	-1.426
Gngt2	ILMN_1246056	0.00308	0.0472	1.892
Gnl1	ILMN_1223648	0.00162	0.03	1.432
Gnl3	ILMN_2673441	0.0046	0.062	1.561
Gnmt	ILMN_1221105	0.000318	0.0095	-5.805
Gnpda1	ILMN_2852217	2.22e-05	0.00159	-3.056
Golm1	ILMN_2623536	2.25e-08	2.49e-05	30.535
Gpat2	ILMN_2703492	0.000471	0.0123	-5.161
Gpat4	ILMN_2918402	4.67e-06	0.000555	-3.775
Gpbp1l1	ILMN_1238442	0.00304	0.0469	1.62
Gpc3	ILMN_2719973	5.92e-07	0.000158	310.718
Gpc6	ILMN_2552701	2.41e-05	0.0017	4.384
Gphn	ILMN_2910995	8.89e-05	0.00402	-2.11
Gpi	ILMN_2430422	2.27e-05	0.00162	7.139
Gpld1	ILMN_2673522	0.0034	0.0506	-1.834
Gpn1	ILMN_1219168	0.000176	0.00629	-1.866
Gpnmb	ILMN_2648669	0.000291	0.00887	24.193
Gpr108	ILMN_2746811	0.00111	0.0227	-2.766
Gpr12	ILMN_1221410	6.21e-05	0.0032	-2.412
Gpr137	ILMN_2780876	0.00283	0.0447	-1.634
Gpr162	ILMN_2984942	0.00154	0.029	-2.184
Gpr19	ILMN_1257801	0.00327	0.0493	-1.45
Gprc5a	ILMN_2854943	0.00161	0.03	6.212
Gprc5b	ILMN_2611767	3.36e-06	0.00045	40.831
Gpsm2	ILMN_2882235	0.0029	0.0455	-2.228
Gpt	ILMN_2832524	0.00745	0.0859	1.447
Gpx1	ILMN_1241367	5.83e-05	0.00307	-3.279
Gpx4	ILMN_2684855	0.00184	0.0331	1.432
Gpx6	ILMN_2769507	0.00441	0.0604	1.329
Gramd1b	ILMN_2423730	6.1e-06	0.000664	4.811
Grb14	ILMN_2666181	0.00687	0.0813	-2.072
Grhl1	ILMN_1246419	0.000854	0.0189	4.049
Gria3	ILMN_1251634	3.99e-07	0.000124	18.01
Grip1	ILMN_2685318	7.13e-05	0.00351	3.983
Grk3	ILMN_1256771	1.84e-05	0.0014	3.852
Grm8	ILMN_2711523	0.00478	0.0638	-3.881
Grn	ILMN_2595973	0.00501	0.0659	1.467
Grpel1	ILMN_2945806	2.56e-06	0.000387	-1.633
Grsf1	ILMN_2608602	0.00165	0.0306	-1.658
Gspt2	ILMN_2671253	2.64e-06	0.000394	11.933
Gss	ILMN_1253631	0.00258	0.0419	3.47
Gsta3	ILMN_3138685	0.00356	0.0522	-2.805
Gstk1	ILMN_2792924	0.000601	0.0146	-1.936
Gstm1	ILMN_2862470	0.00492	0.065	-2.608
Gstm6	ILMN_2633096	0.000527	0.0133	-2.46
Gsto2	ILMN_2938904	1.35e-05	0.00116	-2.705
Gstp1	ILMN_2677046	1.06e-06	0.000223	-2.298
Gtf2e1	ILMN_2591632	0.00255	0.0416	-1.765
Gtf2h4	ILMN_2997308	0.00012	0.00491	-1.574
Gtf2ird1	ILMN_3096468	0.00538	0.0692	-1.629
Gtpbp1	ILMN_2510196	8.77e-05	0.00399	-1.661
Gtpbp2	ILMN_2600113	0.00228	0.0384	1.759
Gtse1	ILMN_2908070	0.000286	0.00878	5.615
Guca1a	ILMN_2723190	0.00472	0.0633	1.875
Guca2a	ILMN_2635395	0.00108	0.0223	1.998
Gucy1a1	ILMN_2591425	0.000472	0.0123	-3.245
Gucy1b1	ILMN_1250403	0.000274	0.00854	-2.732
Gvin1	ILMN_3120510	1.38e-06	0.000257	17.842
Gyg1	ILMN_2661635	0.00746	0.086	2.572
H1-8	ILMN_2749809	0.00848	0.0938	-1.328
H19	ILMN_1256343	2.65e-08	2.83e-05	648.565
H2-M2	ILMN_2964185	0.000339	0.00987	10.359
H2-Q5	ILMN_2862706	3.3e-05	0.00211	1.75
H2-T10	ILMN_2894678	2.34e-05	0.00166	4.224
H2ac1	ILMN_2847144	0.000748	0.0172	3.418
H2ac11	ILMN_1248830	0.00525	0.068	3.304
H2ac12	ILMN_1246108	0.000527	0.0133	3.528
H2ac14	ILMN_1219574	0.00195	0.0346	3.327
H2ac17	ILMN_1226839	0.000177	0.0063	3.448
H2ac20	ILMN_1218380	0.000555	0.0138	1.916
H2ac4	ILMN_2981801	0.00138	0.0267	2.855
H2ac8	ILMN_1238276	0.000321	0.00955	3.37
H2aj	ILMN_2524980	0.000102	0.00441	2.377
H2az2	ILMN_2703385	0.00412	0.0576	-1.601
H2bc7	ILMN_2742592	0.00708	0.0828	-1.523
H2bc8	ILMN_2719202	0.0054	0.0694	-1.49
H2bc9	ILMN_2716195	0.00822	0.0918	-1.498
H3-3a/H3-3b	ILMN_2648292	0.00515	0.067	1.572
H3c15	ILMN_2925169	0.00101	0.0213	1.891
H4c8	ILMN_2525570	0.000523	0.0132	2.605
Haao	ILMN_2459219	0.00116	0.0235	-2.05
Habp4	ILMN_2841280	0.00103	0.0216	2.294
Hacd1	ILMN_2734712	0.0013	0.0255	-1.891
Hacd3	ILMN_2611874	0.000703	0.0165	1.324
Hacl1	ILMN_2739364	0.00217	0.0371	-5.713
Hagh	ILMN_2734661	0.00432	0.0595	-1.517
Hamp/Hamp2	ILMN_1236304	0.00737	0.0853	-2.728
Hap1	ILMN_1244829	5.82e-07	0.000156	4.445
Haspin	ILMN_1235363	0.00233	0.0389	1.782
Haus4	ILMN_2612044	2.53e-05	0.00175	-2.9
Haus8	ILMN_2749747	0.000357	0.0102	4.169
Havcr2	ILMN_2909597	0.00452	0.0613	2.25
Hbegf	ILMN_2698449	2.9e-06	0.000407	11.316
Hbp1	ILMN_1241814	0.00358	0.0524	-1.528
Hbs1l	ILMN_2776391	0.000692	0.0163	-1.926
Hcfc1r1	ILMN_2723083	1.26e-06	0.000242	-3.518
Hdac10	ILMN_2731340	0.00351	0.0517	-1.911
Hdac11	ILMN_2614912	0.000401	0.011	-2.023
Hdac5	ILMN_1213290	0.000284	0.00874	-2.408
Hdac7	ILMN_2768755	0.000368	0.0103	2.469
Hdhd2	ILMN_3112837	0.00161	0.03	-2.173
Hdhd3	ILMN_2608145	0.00036	0.0102	-3.146
Hdx	ILMN_2627259	0.00857	0.0946	-1.537
Hebp1	ILMN_2699307	4.6e-05	0.00259	-2.033
Hectd3	ILMN_1231383	0.00182	0.033	-2.391
Heg1	ILMN_2600022	7.94e-05	0.00377	4.187
Helb	ILMN_2792362	0.007	0.0821	-1.679
Herc1	ILMN_2637982	0.000153	0.00576	-2.128
Herpud2	ILMN_2751158	0.000981	0.0209	-2.137
Hes1	ILMN_1247691	4.16e-06	0.000516	4.215
Hes6	ILMN_2608043	0.00626	0.0764	-3.077
Hexa	ILMN_2773624	2.16e-05	0.00156	2.728
Hexb	ILMN_2829330	1.66e-05	0.00132	4.819
Hexim2	ILMN_1249861	0.0036	0.0526	-1.861
Hfe	ILMN_2592519	0.000129	0.00517	-2.632
Hgd	ILMN_1212739	0.000542	0.0136	-2.304
Hgfac	ILMN_2994299	1.46e-06	0.000263	1.963
Hgs	ILMN_2641438	0.00517	0.0672	-1.57
Hhipl2	ILMN_2620374	0.000606	0.0147	4.16
Hibadh	ILMN_1247221	0.000575	0.0142	-1.956
Hic1	ILMN_2729197	0.00589	0.0733	2.182
Hid1	ILMN_3132223	6.39e-06	0.000679	10.419
Higd1c	ILMN_2819924	0.00119	0.0239	2.217
Higd2a	ILMN_1255823	8.41e-07	0.000199	-1.45
Hilpda	ILMN_2926198	0.00109	0.0225	6.761
Hint2	ILMN_2759598	0.000458	0.0121	-1.495
Hint3	ILMN_2757092	0.00636	0.0774	-1.579
Hipk1	ILMN_2637032	0.00169	0.0312	-1.92
Hist1h2al	ILMN_2525605	0.00293	0.0457	1.546
Hist1h2ap	ILMN_2836654	3.97e-05	0.00235	3.692
Hjurp	ILMN_3011719	0.00658	0.0789	1.854
Hla-A	ILMN_2924419	0.00846	0.0937	1.649
Hla-Dra	ILMN_2741935	0.00638	0.0774	3.123
Hla-Drb5	ILMN_1239102	0.00214	0.0368	3.721
Hla-E	ILMN_2777474	0.00103	0.0215	1.516
Hmcn2	ILMN_2971177	5.49e-05	0.00297	6.375
Hmga1	ILMN_2715802	0.00484	0.0643	1.695
Hmga2-Ps1	ILMN_2521893	0.00308	0.0472	4.7
Hmgcl	ILMN_1256234	0.00736	0.0851	-1.647
Hmgcr	ILMN_1239292	0.00244	0.0403	1.511
Hnf4aos	ILMN_1236537	1.01e-06	0.000222	-15.826
Hnrnpa1	ILMN_3024068	0.0012	0.0241	2.272
Hook3	ILMN_2625716	0.00515	0.0671	-1.936
Hormad2	ILMN_2929259	0.00291	0.0456	3.141
Hoxd3	ILMN_2662351	0.00819	0.0917	1.321
Hpd	ILMN_2731444	0.000462	0.0121	-3.415
Hpgd	ILMN_2649199	0.00184	0.0331	-3.482
Hrg	ILMN_2656185	0.00862	0.0948	1.901
Hs3st3b1	ILMN_1233053	0.000549	0.0137	2.544
Hsd17b4	ILMN_2912239	0.00102	0.0214	-1.582
Hsd17b8	ILMN_2653265	6.98e-05	0.00346	-1.572
Hsd3b1	ILMN_1214838	0.000289	0.00883	-5.3
Hsd3b4	ILMN_1234449	0.000103	0.00443	-67.68
Hsd3b7	ILMN_3114124	1.63e-06	0.000282	-3.464
Hsf2bp	ILMN_2768077	6.18e-07	0.000161	1.891
Hspa4l	ILMN_1240779	0.00362	0.0527	3.576
Hspa8	ILMN_1246458	2.2e-05	0.00158	1.916
Hspb6	ILMN_2805339	2.56e-05	0.00176	-3.053
Hspbp1	ILMN_2680463	0.000284	0.00875	-1.716
Hspg2	ILMN_2685329	0.000237	0.00765	1.914
Htatip2	ILMN_2603834	0.00107	0.0221	-1.437
Htra2	ILMN_2688944	0.00552	0.0704	-1.575
Hyal1	ILMN_2644375	0.000988	0.021	-3.016
Hyal2	ILMN_1230039	9.76e-05	0.00426	1.728
Iah1	ILMN_2620804	0.00168	0.031	-1.643
Ibtk	ILMN_1227464	0.00824	0.092	2.4
Ica1	ILMN_1245768	1.66e-05	0.00132	5.814
Icam1	ILMN_2896601	0.00021	0.00706	3.23
Icam4	ILMN_2637808	0.00887	0.0966	-1.94
Id1	ILMN_2672190	2.07e-06	0.000326	12.818
Id2	ILMN_1236868	0.0087	0.0953	2.125
Ide	ILMN_1243499	0.00293	0.0457	-1.459
Idh1	ILMN_2729458	0.00686	0.0812	-2.061
Idh3a	ILMN_2740134	0.00117	0.0236	-2.592
Idua	ILMN_2980466	2.16e-05	0.00157	1.848
Ier3	ILMN_1216764	9.07e-07	0.000203	28.156
Ifi27	ILMN_2681232	0.00295	0.046	1.825
Ifi27l2a/Ifi27l2b	ILMN_1232995	4.81e-07	0.000137	21.542
Ifi35	ILMN_2625290	0.00345	0.0511	-1.769
Ifi44	ILMN_1223311	0.00896	0.0973	1.816
Ifit1b	ILMN_2774340	0.00275	0.0439	-1.601
Ifit2	ILMN_2981167	2.75e-05	0.00184	3.554
Ifna4	ILMN_2655985	0.00652	0.0785	-1.543
Ifnar2	ILMN_1225311	0.00541	0.0695	1.679
Ifngr1	ILMN_2651575	4.19e-06	0.000518	4.03
Ifngr2	ILMN_2784272	0.00663	0.0793	2.794
Ifnlr1	ILMN_2653328	2.49e-07	9.95e-05	29.182
Ift172	ILMN_2829646	0.00832	0.0926	-1.804
Ift52	ILMN_2788283	0.00134	0.0262	-1.436
Igdcc4	ILMN_2697499	1.06e-06	0.000223	198.357
Igf1	ILMN_2647594	2.49e-05	0.00173	-2.635
Igfals	ILMN_1222609	7.01e-05	0.00346	-7.479
Igfbp1	ILMN_1230739	0.00192	0.0342	13.161
Igfbp5	ILMN_1254358	0.00512	0.0668	-4.166
Igkv2-116	ILMN_1233607	0.00518	0.0672	-1.452
Igsf10	ILMN_2445658	3.48e-05	0.0022	-4.048
Igsf11	ILMN_1237582	5.46e-05	0.00297	-3.079
Igsf21	ILMN_1235388	0.00758	0.0866	-1.762
Igsf23	ILMN_1229099	0.000788	0.0178	3.457
Igsf5	ILMN_2497508	0.00381	0.0547	1.858
Igsf9	ILMN_2804166	0.00329	0.0494	3.15
Ihh	ILMN_2699737	0.000253	0.00802	-3.715
Iigp1	ILMN_1229996	0.00132	0.0257	1.471
Ikbip	ILMN_2621909	0.000343	0.00993	1.842
Ikbke	ILMN_3161543	0.00689	0.0814	2.023
Ikbkg	ILMN_2598585	8e-06	0.000807	-2.625
Il11ra	ILMN_2703712	0.00655	0.0786	-1.845
Il17rb	ILMN_2770260	1.11e-05	0.00101	3.546
Il18	ILMN_1236517	0.000258	0.00816	-3.479
Il1rap	ILMN_1243228	2.31e-05	0.00164	-3.972
Il1rn	ILMN_3072427	4.41e-07	0.000132	104.471
Il24	ILMN_1214841	0.00091	0.0197	2.075
Il33	ILMN_1259747	4.86e-05	0.00271	5.393
Ilrun	ILMN_1225137	0.0062	0.076	-1.887
Immp2l	ILMN_1242333	0.00702	0.0823	-1.583
Immt	ILMN_3162174	0.0016	0.0298	-1.418
Inava	ILMN_1234520	0.000111	0.00467	10.529
Inca1	ILMN_2650902	6.46e-05	0.00328	-3.01
Incenp	ILMN_1216213	0.00836	0.0928	2.216
Inf2	ILMN_2749595	1.4e-05	0.0012	3.305
Inhbc	ILMN_2792344	9.88e-05	0.0043	-3.332
Ino80b	ILMN_2915166	0.00185	0.0333	-1.464
Inpp4b	ILMN_1226239	0.00847	0.0937	1.834
Inpp5j	ILMN_3008586	0.000349	0.01	-2.661
Insig2	ILMN_1234858	2.44e-05	0.00171	-13.525
Insl3	ILMN_1249776	0.000172	0.00621	2.832
Insr	ILMN_2780352	1.9e-06	0.000307	2.039
Ints3	ILMN_2697279	9.27e-05	0.0041	-1.948
Ints9	ILMN_2990144	0.000865	0.0191	-2.128
Ipcef1	ILMN_2578341	4.55e-10	2.58e-06	12.593
Ipo8	ILMN_2629690	0.00139	0.0269	-1.552
Iqgap1	ILMN_1239333	0.000185	0.00651	3.875
Iqgap3	ILMN_2971999	0.00406	0.0571	1.987
Irf1	ILMN_2649068	0.00171	0.0314	1.912
Irf3	ILMN_1224505	0.00616	0.0756	-1.328
Irf6	ILMN_1216279	0.00156	0.0293	-2.145
Irf8	ILMN_2673369	0.000452	0.012	2.46
Irx3	ILMN_2776909	1.19e-06	0.000238	21.932
Isoc2	ILMN_1236008	0.00248	0.0408	-2.557
Isyna1	ILMN_1228752	0.000567	0.014	4.922
Itga11	ILMN_2701778	5.42e-06	0.00062	16.762
Itga3	ILMN_2616164	0.00039	0.0108	2.831
Itga6	ILMN_1231492	0.00762	0.087	2.292
Itgae	ILMN_2699898	0.00254	0.0414	-2.861
Itgav	ILMN_1254152	0.00784	0.089	2.075
Itgb1	ILMN_2609304	0.00381	0.0547	1.563
Itgb1bp1	ILMN_1213848	4.83e-06	0.000571	-4.829
Itih2	ILMN_2673879	0.000206	0.00699	1.999
Itih3	ILMN_1231336	0.00328	0.0494	1.416
Itih5	ILMN_2752371	8.31e-05	0.00387	11.277
Itpk1	ILMN_2723920	1.08e-05	0.000996	-2.329
Itpr3	ILMN_1228385	1.25e-06	0.000241	8.294
Itpripl1	ILMN_1230440	0.00589	0.0733	2.155
Itpripl2	ILMN_1223082	0.000163	0.00596	5.966
Ivd	ILMN_2728379	0.00437	0.06	-1.685
Ivns1abp	ILMN_3084087	0.000664	0.0158	2.742
Jazf1	ILMN_1220232	1.79e-05	0.00139	5.829
Jpt1	ILMN_2758452	0.00561	0.0711	3.109
Jpt2	ILMN_2851251	0.000251	0.00796	-2.166
Jun	ILMN_2646625	0.00587	0.0731	3.918
Junb	ILMN_1220034	9.44e-05	0.00415	5.805
Kank1	ILMN_1242456	0.00206	0.0359	-1.781
Kat2b	ILMN_2591641	0.0043	0.0594	2.137
Kat8	ILMN_2892122	0.000618	0.0149	-1.407
Kazald1	ILMN_2710176	0.000536	0.0135	3.298
Kbtbd13	ILMN_1253136	9.02e-07	0.000203	45.452
Kbtbd4	ILMN_2806291	1.77e-05	0.00138	-1.884
Kbtbd7	ILMN_2516565	1.21e-05	0.00106	-2.483
Kcnb2	ILMN_2523970	0.000337	0.00982	2.161
Kcnk1	ILMN_3009501	5.22e-07	0.000145	-16.232
Kcnk10	ILMN_1245193	2.67e-06	0.000394	-4.784
Kcnk5	ILMN_1232263	0.00308	0.0472	-3.609
Kcnn1	ILMN_2664556	0.00259	0.042	-1.917
Kcnq1ot1	ILMN_2574839	0.000396	0.0109	1.831
Kcp	ILMN_2907964	3.57e-05	0.00223	6.12
Kctd11	ILMN_2720611	0.00475	0.0636	1.487
Kctd12	ILMN_2736783	0.00419	0.0583	4.632
Kctd15	ILMN_2655869	0.0027	0.0432	-3.322
Kctd17	ILMN_2616989	0.00284	0.0449	3.047
Kctd20	ILMN_2778318	0.00227	0.0383	-1.327
Kctd3	ILMN_1224318	0.000323	0.00957	3.871
Kdelr3	ILMN_2675697	2.7e-05	0.00182	12.829
Kdm1b	ILMN_3007898	0.00664	0.0794	-1.43
Kdm4b	ILMN_2990420	3.15e-05	0.00204	2.815
Kdsr	ILMN_2832608	0.005	0.0658	-1.502
Keg1	ILMN_2860915	3e-05	0.00196	-3.481
Khdrbs1	ILMN_1256052	0.000286	0.00877	1.593
Khdrbs3	ILMN_2590488	1.98e-07	8.45e-05	-6.93
Kiaa0319l	ILMN_1237034	5.42e-05	0.00295	1.492
Kiaa0556	ILMN_1244804	0.000166	0.00604	-1.544
Kiaa0930	ILMN_1252809	0.00259	0.042	1.638
Kiaa1109	ILMN_1214806	0.00452	0.0614	-2.383
Kiaa1191	ILMN_1225503	0.000104	0.00447	3.1
Kiaa1217	ILMN_1259022	0.000529	0.0133	1.937
Kiaa1324	ILMN_3160472	1.15e-06	0.000234	65.267
Kif11	ILMN_2866970	0.0021	0.0363	1.851
Kif18b	ILMN_2593631	0.00597	0.0741	1.731
Kif1b	ILMN_2670778	0.00138	0.0267	-1.942
Kif1c	ILMN_1226888	0.00443	0.0605	-2.156
Kif2c	ILMN_1218967	0.000823	0.0184	3.812
Kif5c	ILMN_1216662	6.46e-07	0.000166	156.777
Kifap3	ILMN_2954858	0.000248	0.00789	-2.014
Klb	ILMN_2606921	0.00354	0.052	-2.731
Klc1	ILMN_2605756	0.00716	0.0835	1.832
Klf1	ILMN_2665087	0.00147	0.0281	-2.837
Klf3	ILMN_1239381	0.00306	0.0471	2.853
Klf4	ILMN_1241903	0.00215	0.0369	3.388
Klf6	ILMN_2731949	0.0045	0.0612	3.424
Klhdc2	ILMN_2845272	2e-06	0.000317	1.72
Klhdc8b	ILMN_1216669	9.12e-05	0.00407	4.908
Klhl17	ILMN_2924601	0.00757	0.0866	-1.647
Klhl42	ILMN_1212809	0.00662	0.0792	1.75
Klhl5	ILMN_2437558	2.06e-05	0.00152	-2.301
Klk3	ILMN_1255129	0.00149	0.0285	6.969
Klkb1	ILMN_2775527	0.000882	0.0193	-2.04
Kng1	ILMN_3050275	4.24e-05	0.00246	1.761
Knop1	ILMN_2699624	0.00191	0.0341	-1.513
Knstrn	ILMN_2795949	0.00189	0.0339	2.606
Kpna1	ILMN_1250856	0.000949	0.0203	-1.596
Kremen1	ILMN_1228479	0.000175	0.00628	-1.731
Krt10	ILMN_2849285	0.00372	0.0538	-1.683
Krt18	ILMN_2711267	8.5e-05	0.00393	4.26
Krt23	ILMN_2671165	0.00224	0.038	15.329
Krt24	ILMN_1243795	0.00288	0.0453	1.71
Krt6b	ILMN_2594736	0.00322	0.0487	-1.419
Krt75	ILMN_2679759	0.000278	0.00864	-3.235
Krt8	ILMN_1221157	0.00261	0.0422	2.622
Krtcap2	ILMN_2605694	0.00231	0.0387	1.413
Kynu	ILMN_1214750	8.7e-05	0.00398	-2.875
L2hgdh	ILMN_2999167	8.25e-05	0.00385	-2.728
L3mbtl3	ILMN_2815479	0.00659	0.079	1.828
Lag3	ILMN_2719811	1.84e-05	0.0014	-5.432
Lama5	ILMN_2640248	1.02e-06	0.000222	19.177
Lamp2	ILMN_2577206	0.00405	0.057	-3.081
Lamtor1	ILMN_2673380	3.86e-05	0.00231	-2.028
Lamtor2	ILMN_2544661	0.000128	0.00513	-2.296
Laptm5	ILMN_1217849	0.00489	0.0648	2.079
Large2	ILMN_2988849	7.62e-07	0.000185	5.216
Larp1	ILMN_2758550	0.00735	0.0851	-1.6
Larp4b	ILMN_2756286	0.00283	0.0448	1.758
Lars2	ILMN_2737296	0.0057	0.0718	-1.565
Lcat	ILMN_2798402	0.000344	0.00995	-1.474
Lcmt1	ILMN_2943476	0.000297	0.00903	-1.465
Lcn2	ILMN_2712075	1.2e-06	0.000238	64.133
Lcp1	ILMN_1216871	0.00388	0.0554	-2.972
Ldah	ILMN_2756686	0.000128	0.00512	-2.1
Ldhd	ILMN_2639662	0.000842	0.0187	-3.096
Lefty1	ILMN_1246073	0.00258	0.0419	-3.189
Leng1	ILMN_1234337	0.00732	0.085	-1.85
Leo1	ILMN_2903351	0.00134	0.0261	-1.864
Leprot	ILMN_2603568	5.36e-08	4.54e-05	3.062
Letm1	ILMN_2755152	4.49e-06	0.000538	-2.427
Lgals1	ILMN_2619107	0.000717	0.0167	4.243
Lgals3	ILMN_1223317	0.000159	0.00589	5.428
Lgals9b	ILMN_2778043	5.74e-05	0.00306	-5.458
Lgmn	ILMN_2597868	0.000363	0.0103	2.907
Lhpp	ILMN_1230604	0.0017	0.0313	-11.994
Lif	ILMN_3137291	0.00147	0.0281	3.217
Lifr	ILMN_2829008	0.00372	0.0538	-2.482
Lig1	ILMN_2595519	0.0036	0.0526	1.84
Lig3	ILMN_1246976	0.00109	0.0224	-2.015
Limch1	ILMN_2628603	0.00798	0.0901	2.925
Limd1	ILMN_2615259	9.75e-05	0.00426	1.763
Limk2	ILMN_2636169	0.00329	0.0494	2.787
Lingo4	ILMN_1245600	0.00452	0.0614	2.612
Lman2	ILMN_1252919	9.93e-05	0.00432	-2.397
Lman2l	ILMN_1237323	0.00292	0.0457	-1.662
Lmna	ILMN_1255510	4.48e-05	0.00255	2.772
Loc102724788/Prodh	ILMN_2908406	6.15e-06	0.000665	-8.701
Lonp2	ILMN_2913590	0.000204	0.00692	-2.32
Lor	ILMN_1241825	0.00116	0.0235	-3.82
Lpar1	ILMN_2998976	0.00757	0.0866	-1.696
Lpar2	ILMN_2773817	3.55e-05	0.00223	3.693
Lpar3	ILMN_2596435	0.000705	0.0165	2.69
Lratd2	ILMN_2525025	0.000726	0.0169	2.62
Lrch4	ILMN_2597210	0.0034	0.0506	-1.878
Lrg1	ILMN_2652500	0.000142	0.00549	2.158
Lrit1	ILMN_2589757	5.21e-06	0.000608	-5.882
Lrp10	ILMN_2760430	0.000696	0.0163	1.465
Lrp12	ILMN_2819951	0.000154	0.00577	2.094
Lrp4	ILMN_2557585	6.51e-05	0.0033	-2.275
Lrrc24	ILMN_2684397	3.11e-05	0.00202	10.555
Lrrc51	ILMN_1258770	1.07e-05	0.000992	-2.213
Lrrc8d	ILMN_2766455	0.00661	0.0791	-1.398
Lrrfip1	ILMN_1249559	0.000674	0.016	2.691
Lrrk1	ILMN_2701515	0.000497	0.0127	1.709
Lrrk2	ILMN_1222736	0.000115	0.00476	-3.572
Lrsam1	ILMN_2815802	0.00227	0.0383	-1.735
Lrtm1	ILMN_1241151	0.000129	0.00514	-41.377
Lsm10	ILMN_2725429	3.87e-05	0.00232	-1.625
Lsm12	ILMN_2730926	0.00352	0.0517	-2.137
Lsm5	ILMN_2971946	3.93e-05	0.00233	-1.698
Lsr	ILMN_2716185	0.00483	0.0642	1.425
Lss	ILMN_2614161	0.00373	0.0539	2.446
Ltb	ILMN_1258283	1.16e-05	0.00103	12.269
Ltbp3	ILMN_2776619	0.00673	0.0802	1.989
Ltf	ILMN_2754364	0.00108	0.0223	6.68
Luc7l	ILMN_2703748	0.00334	0.0499	1.619
Ly6a	ILMN_1255416	0.000431	0.0116	-5.787
Ly6d	ILMN_2803921	1.83e-07	8.05e-05	573.386
Ly6e	ILMN_2776278	0.00153	0.0289	2.011
Lynx1	ILMN_1256369	0.00043	0.0116	3.48
Lypd1	ILMN_1253365	0.00669	0.0797	2.139
Lysmd2	ILMN_1239808	0.000138	0.00541	7.54
Lyz	ILMN_2878071	0.00298	0.0463	2.341
Lzts3	ILMN_1243722	0.00424	0.0588	-1.932
Mab21l4	ILMN_2767039	7.38e-05	0.00359	-3.033
Macrod1	ILMN_2683986	3.9e-07	0.000123	-6.017
Mad2l1	ILMN_2778872	0.000542	0.0136	2.174
Mad2l1bp	ILMN_2669087	0.000976	0.0208	-1.773
Maff	ILMN_1256996	0.00395	0.0559	3.33
Maged1	ILMN_2661125	7.32e-06	0.000752	1.621
Maged2	ILMN_2600565	0.00199	0.0351	1.891
Magee1	ILMN_1220482	0.000755	0.0173	-1.824
Magix	ILMN_2705203	4.41e-06	0.000531	-3.689
Magoh	ILMN_2668114	0.000458	0.0121	-1.467
Maip1	ILMN_1238912	0.00332	0.0497	-1.474
Maml1	ILMN_1247450	0.00576	0.0723	-2.961
Man2b2	ILMN_2605393	0.000143	0.0055	2.876
Mansc1	ILMN_2848273	0.00233	0.039	2.845
Map1lc3a	ILMN_2686183	0.00122	0.0243	-3.409
Map2k2	ILMN_2884050	0.000784	0.0178	-1.89
Map2k5	ILMN_1241635	8.13e-05	0.00382	-2.024
Map3k1	ILMN_2614380	0.000313	0.00941	2.538
Map3k13	ILMN_2893140	0.00352	0.0518	-1.315
Map3k6	ILMN_2947292	0.00407	0.0572	3.14
Map3k8	ILMN_1245924	0.000964	0.0205	3.239
Map4k1	ILMN_1252804	0.00316	0.0481	2.125
Mapk1	ILMN_1213055	0.000121	0.00494	-1.87
Mapk15	ILMN_2859377	0.00015	0.00567	-4.772
Mapkap1	ILMN_1233617	0.00701	0.0822	-1.482
Mapkapk2	ILMN_2614212	0.00542	0.0695	-1.53
Mapkapk3	ILMN_2775360	0.00162	0.0301	2.705
Mapt	ILMN_2740020	0.00823	0.092	-2.818
Marc2	ILMN_2970788	0.00219	0.0374	-3.227
Marchf2	ILMN_2618329	0.000322	0.00956	-1.902
Marchf6	ILMN_1242572	0.000279	0.00864	-1.711
Mark2	ILMN_2689887	0.000265	0.00831	1.9
Mark3	ILMN_3134078	0.00306	0.0471	-1.611
Mars1	ILMN_2828687	0.000877	0.0192	-1.444
Marveld1	ILMN_1259554	0.00504	0.0661	2.524
Marveld3	ILMN_2632585	0.00375	0.054	3.307
Masp1	ILMN_2660969	0.00195	0.0346	-1.623
Masp2	ILMN_3101073	0.0016	0.0298	-1.471
Mast2	ILMN_3125920	0.00824	0.092	1.793
Mat2a	ILMN_2978838	0.0041	0.0574	1.587
Mbl1	ILMN_1238266	0.000207	0.00699	-2.816
Mbnl2	ILMN_3094013	0.000495	0.0127	1.937
Mbp	ILMN_3011353	0.000485	0.0125	3.157
Mcam	ILMN_2955919	0.00455	0.0617	3.312
Mcat	ILMN_2619455	3.79e-05	0.00229	-1.605
Mccc2	ILMN_1259582	0.000328	0.00967	-2.28
Mcee	ILMN_2707494	0.000421	0.0114	-1.668
Mcl1	ILMN_1216732	0.00706	0.0826	1.51
Mcm10	ILMN_1228446	9.39e-06	0.000904	-17.665
Mcm2	ILMN_1250907	0.000314	0.00942	3.448
Mcm9	ILMN_1229566	0.00288	0.0453	-1.728
Mdh1	ILMN_2655677	0.000404	0.0111	-3.509
Mdh1b	ILMN_1217555	0.00855	0.0944	3.169
Mdm2	ILMN_1250774	0.0021	0.0364	2.17
Me1	ILMN_2937261	4.93e-05	0.00274	-7.078
Med1	ILMN_3106388	0.00756	0.0866	-1.528
Med15	ILMN_2622146	0.00734	0.085	1.394
Med27	ILMN_2624703	0.0012	0.024	-1.42
Med8	ILMN_2672208	0.00243	0.0402	-1.616
Meiob	ILMN_1217280	0.00178	0.0324	-2.567
Mela	ILMN_1255287	0.000215	0.00716	4.171
Meltf	ILMN_1254745	7.5e-05	0.00364	4.14
Men1	ILMN_2837476	0.000792	0.0179	-1.396
Mep1b	ILMN_2820305	0.000492	0.0127	4.739
Metrn	ILMN_2739843	0.00475	0.0636	-2.326
Mettl21a	ILMN_2705570	0.00764	0.0871	2.113
Mettl22	ILMN_2592909	0.00105	0.0218	-1.734
Mettl26	ILMN_2438555	6.91e-06	0.000716	-2.34
Mfge8	ILMN_3133448	2.98e-06	0.000412	5.581
Mfhas1	ILMN_1247765	1.53e-05	0.00127	-2.569
Mfn2	ILMN_2641278	5.73e-05	0.00306	-1.873
Mfsd11	ILMN_1219213	1.77e-05	0.00138	-2.327
Mfsd3	ILMN_2644480	2.05e-08	2.37e-05	-2.548
Mfsd4b2	ILMN_1229483	0.00507	0.0664	1.371
Mfsd6	ILMN_1240938	0.00456	0.0618	1.635
Mfsd9	ILMN_2825848	0.000534	0.0134	-2.948
Mgat5	ILMN_1219333	0.00647	0.0782	2.582
Mgll	ILMN_2592925	0.0004	0.011	-3.35
Mgst1	ILMN_2669416	0.000173	0.00621	-2.725
Micall2	ILMN_2793260	5.1e-05	0.00281	3.99
Micos10	ILMN_2440183	0.000831	0.0185	-2.315
Micu2	ILMN_2645165	0.0027	0.0432	1.896
Midn	ILMN_1228026	0.00136	0.0265	1.685
Mief2	ILMN_2995370	0.0022	0.0374	-1.804
Mien1	ILMN_1250709	0.0017	0.0312	-1.306
Mif4gd	ILMN_2730410	0.000794	0.0179	-3.331
Miga2	ILMN_2765936	0.00834	0.0927	-1.707
Minpp1	ILMN_2703704	0.000438	0.0117	2.057
Miox	ILMN_2640116	8.16e-05	0.00382	29.733
Mki67	ILMN_2740902	1.06e-06	0.000223	7.348
Mkks	ILMN_2814350	0.00698	0.0821	-1.647
Mknk1	ILMN_1254855	0.000467	0.0122	1.476
Mknk2	ILMN_2733887	0.00432	0.0595	2.255
Mlkl	ILMN_3006767	1.12e-06	0.00023	2.976
Mllt11	ILMN_1221429	0.0012	0.0241	2.288
Mllt3	ILMN_3035795	2.55e-07	9.95e-05	5.481
Mmd2	ILMN_1252636	0.00287	0.0452	-14.55
Mmgt1	ILMN_2910221	0.000509	0.013	-2.16
Mmp12	ILMN_1250421	0.00101	0.0213	7.559
Mmp13	ILMN_2737685	0.00577	0.0723	6.544
Mmp14	ILMN_1240726	1.47e-06	0.000264	2.531
Mmp24	ILMN_2480963	0.00347	0.0513	4.385
Mns1	ILMN_2678431	1.97e-06	0.000315	5.433
Mob1b	ILMN_2606966	0.000195	0.00674	-2.162
Mob2	ILMN_2725493	0.000334	0.00978	-1.773
Mob3a	ILMN_3008924	0.000937	0.0201	2.136
Mocos	ILMN_2906489	3.96e-08	3.66e-05	-2.441
Morc2	ILMN_1225995	0.00364	0.0529	1.503
Morc3	ILMN_2874739	1.16e-05	0.00103	2.416
Morf4l2	ILMN_2599618	0.00184	0.0331	1.658
Morn3	ILMN_3007767	0.0041	0.0574	2.291
Mosmo	ILMN_2540645	0.00123	0.0244	-2.158
Mospd3	ILMN_2677531	0.00344	0.051	-2.054
Mpdz	ILMN_2662776	0.00162	0.0301	-3.64
Mpeg1	ILMN_1247377	1.36e-05	0.00117	5.706
Mphosph6	ILMN_2703886	0.0021	0.0363	1.958
Mpnd	ILMN_2730803	0.000361	0.0102	-1.411
Mpp3	ILMN_2662595	0.00651	0.0784	3.502
Mpp4	ILMN_2932574	0.00315	0.048	-2.715
Mpp7	ILMN_1220303	0.00121	0.0241	1.565
Mpped1	ILMN_2760540	7.02e-05	0.00346	10.154
Mpst	ILMN_2669690	0.00874	0.0956	-1.85
Mpv17l	ILMN_1220761	1.65e-05	0.00132	-4.332
Mpv17l2	ILMN_1238114	0.00115	0.0234	-1.872
Mras	ILMN_2451441	5.41e-06	0.00062	-4.877
Mreg	ILMN_2976159	1.79e-06	0.000295	-5.435
Mrnip	ILMN_1247302	0.000108	0.00457	-5.187
Mroh2b	ILMN_1234768	0.00916	0.099	-1.313
Mroh3	ILMN_1259209	0.00104	0.0217	4.33
Mrpl1	ILMN_2711966	0.00215	0.0369	-1.488
Mrpl14	ILMN_2734045	1.98e-06	0.000315	-1.64
Mrpl15	ILMN_1215584	0.000109	0.0046	-3.795
Mrpl18	ILMN_2659762	0.00053	0.0133	-1.379
Mrpl2	ILMN_2842366	0.000266	0.00833	-1.416
Mrpl21	ILMN_2543346	0.000459	0.0121	-1.36
Mrpl28	ILMN_1237265	0.000924	0.0199	-1.305
Mrpl30	ILMN_1260262	0.000597	0.0146	-1.528
Mrpl34	ILMN_2744204	0.000231	0.0075	-2.021
Mrpl36	ILMN_2797212	0.000418	0.0113	-1.504
Mrpl39	ILMN_1249407	0.000536	0.0135	-2.062
Mrpl4	ILMN_1257408	8.61e-06	0.000849	-1.943
Mrpl40	ILMN_2609087	0.00566	0.0714	-1.346
Mrpl42	ILMN_2727992	0.00642	0.0778	-1.401
Mrpl44	ILMN_1227033	0.00072	0.0168	-1.895
Mrpl46	ILMN_2740922	0.00631	0.0769	-1.397
Mrpl47	ILMN_2723579	0.00141	0.0271	-1.444
Mrpl49	ILMN_2628672	0.00883	0.0963	-1.996
Mrpl55	ILMN_2590185	0.0065	0.0783	-1.561
Mrps10	ILMN_2691360	0.000197	0.00678	-1.826
Mrps11	ILMN_2681946	0.00295	0.046	-1.619
Mrps16	ILMN_2619671	0.0018	0.0326	-1.47
Mrps18a	ILMN_2717916	0.000117	0.00482	-1.651
Mrps2	ILMN_1233225	0.0055	0.0702	-1.374
Mrps27	ILMN_2588199	0.00422	0.0585	-1.779
Mrps31	ILMN_2732565	0.00869	0.0953	-1.446
Mrps7	ILMN_2981821	0.00533	0.0687	-1.661
Mrs2	ILMN_1253039	0.00336	0.0502	-1.836
Ms4a7	ILMN_3091003	0.00424	0.0588	3.578
Msantd3	ILMN_1222594	6.68e-05	0.00336	7.802
Msh3	ILMN_2515871	0.00159	0.0298	-1.901
Msh5	ILMN_1241923	0.00117	0.0237	2.37
Msi2	ILMN_1220186	0.00613	0.0753	-2.094
Msr1	ILMN_2619240	0.00698	0.0821	1.397
Mst1r	ILMN_2757671	1.27e-05	0.0011	14
Mt1	ILMN_2596522	0.00527	0.0681	5.008
Mta3	ILMN_2847038	0.000439	0.0117	-1.942
Mtcl1	ILMN_1257630	1.29e-07	6.55e-05	41.642
Mtdh	ILMN_2420119	0.0022	0.0374	-1.649
Mterf3	ILMN_2621304	0.000762	0.0174	-1.87
Mterf4	ILMN_2679695	0.00738	0.0853	-2.151
Mtfp1	ILMN_2624145	0.00711	0.0831	-1.759
Mtg1	ILMN_1245957	0.00266	0.0428	-1.478
Mthfd1	ILMN_2770528	0.00293	0.0458	-2.525
Mtmr10	ILMN_2605307	0.00322	0.0487	-1.703
Mtmr11	ILMN_2642922	2.53e-07	9.95e-05	29.165
Mtmr14	ILMN_2975375	0.0034	0.0506	-1.356
Mtmr9	ILMN_2750578	0.00599	0.0742	-1.522
Mto1	ILMN_2718612	0.000197	0.00678	-1.707
Mtor	ILMN_2756460	0.00302	0.0466	-1.514
Mtrf1	ILMN_2955322	0.000631	0.0152	-2.232
Mtus1	ILMN_3163347	0.00423	0.0586	-1.931
Mtx1	ILMN_2972149	0.000463	0.0122	-1.369
Muc1	ILMN_2928489	0.0048	0.0639	2.46
Mug4-Ps	ILMN_2774563	0.00882	0.0963	-1.645
Mup1	ILMN_3143404	3.21e-07	0.000109	-99.909
Mvp	ILMN_2887065	0.000745	0.0171	1.735
Mxd4	ILMN_2760417	0.000445	0.0118	-1.784
Mxra8	ILMN_2927638	0.00298	0.0462	-2.065
Myadm	ILMN_2851671	4.98e-05	0.00276	4.368
Mybphl	ILMN_2689426	0.00785	0.0891	1.62
Mycbpap	ILMN_2820831	0.00146	0.0279	1.51
Myef2	ILMN_1236139	0.00287	0.0452	2.127
Myh7	ILMN_1213799	1.2e-05	0.00106	-3.865
Myh8	ILMN_2978040	0.00805	0.0905	-1.687
Myh9	ILMN_2604864	0.00546	0.0698	2.896
Myl12a	ILMN_2953531	0.00379	0.0544	1.709
Mylpf	ILMN_2745496	0.000751	0.0172	-2.207
Myo1b	ILMN_2642375	0.00133	0.026	-2.971
Myo1c	ILMN_3060454	0.00612	0.0753	1.782
Myo1g	ILMN_2810405	0.00576	0.0723	2.149
Myo5b	ILMN_2539489	0.00271	0.0433	-1.635
Myo5c	ILMN_2683244	0.00612	0.0752	5.062
Myo9b	ILMN_2612484	0.00154	0.0291	2.012
Myof	ILMN_1223416	3.5e-06	0.000463	9.029
Myorg	ILMN_2670472	0.000318	0.0095	-2.443
Mzt2a	ILMN_2908780	6.98e-09	1.38e-05	-1.758
N4bp2	ILMN_2978009	0.000814	0.0183	-3.27
Naa15	ILMN_2420368	0.00442	0.0604	-2.039
Naa25	ILMN_2833243	0.00138	0.0267	-1.552
Naa35	ILMN_2612403	0.00209	0.0363	-1.455
Naa80	ILMN_2708415	0.000474	0.0124	-2.92
Nacc2	ILMN_3153982	8.76e-07	0.000199	-2.323
Nagk	ILMN_2653215	0.00192	0.0342	1.855
Naprt	ILMN_1223102	0.000684	0.0161	-2.585
Napsa	ILMN_1230302	0.00375	0.0541	3.2
Nat1	ILMN_2994380	0.000123	0.00498	-2.003
Nat2	ILMN_2879329	7.04e-07	0.000175	-9.714
Nat8	ILMN_1216539	0.0011	0.0225	-16.205
Nat8b	ILMN_2739027	0.00128	0.0251	-3.053
Nat8f2	ILMN_2734410	0.00131	0.0256	-10.653
Nat8f3	ILMN_2735046	0.00202	0.0355	-7.254
Nat8f4	ILMN_2758803	0.00159	0.0297	-5.463
Nbdy	ILMN_2750864	2.74e-06	0.000399	4.423
Ncald	ILMN_2652414	0.00915	0.0989	-3.191
Ncapg2	ILMN_2677595	0.00693	0.0817	1.667
Ncaph	ILMN_2797642	4.6e-05	0.00259	3.142
Ncdn	ILMN_1231405	0.00159	0.0298	1.765
Ncf4	ILMN_2743013	0.00887	0.0966	2.762
Ncoa3	ILMN_1225608	0.00637	0.0774	-1.998
Ncstn	ILMN_2914416	1.13e-05	0.00102	1.596
Nde1	ILMN_2945588	0.00246	0.0405	-1.764
Ndel1	ILMN_2639296	0.000644	0.0154	1.873
Ndfip1	ILMN_2912872	0.000532	0.0134	-1.732
Ndn	ILMN_2622374	7.8e-07	0.000188	-7.418
Ndrg2	ILMN_3001650	1.49e-05	0.00125	-3.827
Ndrg3	ILMN_2740628	0.00363	0.0528	-1.713
Ndufa11	ILMN_1246927	0.00475	0.0635	-1.303
Ndufa12	ILMN_1220362	3.99e-06	0.000504	-1.968
Ndufa3	ILMN_2546423	0.000136	0.00535	-2.394
Ndufa4	ILMN_2666061	5.91e-05	0.0031	-1.585
Ndufa5	ILMN_1216007	9.28e-05	0.0041	-1.403
Ndufa7	ILMN_2629044	0.00152	0.0289	-1.301
Ndufa8	ILMN_2682019	0.000369	0.0104	-1.552
Ndufa9	ILMN_2657694	0.00185	0.0332	-1.499
Ndufab1	ILMN_2551227	0.00329	0.0494	-1.365
Ndufaf1	ILMN_1248304	2.5e-05	0.00173	-1.704
Ndufb3	ILMN_2734511	6.18e-07	0.000161	-1.858
Ndufb6	ILMN_2914507	0.000193	0.00668	-2.373
Ndufb7	ILMN_2717460	8.17e-06	0.000822	-1.943
Ndufb8	ILMN_2621966	0.00268	0.0429	-1.415
Ndufc1	ILMN_2983247	0.00626	0.0764	-1.389
Ndufs2	ILMN_1224781	0.00926	0.0999	-1.94
Ndufs5-Ps	ILMN_2946817	0.000379	0.0106	-1.503
Ndufs7	ILMN_2688763	2.09e-05	0.00154	-1.474
Ndufv1	ILMN_2702704	0.000435	0.0117	-1.332
Ndufv3	ILMN_2688822	0.000893	0.0194	-1.855
Nectin1	ILMN_2604486	0.00692	0.0816	-1.618
Nedd9	ILMN_1223678	0.0026	0.0421	2.177
Nek3	ILMN_2979307	0.007	0.0821	2.148
Nelfcd	ILMN_2606873	0.00756	0.0866	-1.347
Nell2	ILMN_2869715	0.00636	0.0774	2.064
Nemp2	ILMN_1220874	0.00142	0.0274	2.282
Neo1	ILMN_2610156	0.000956	0.0204	-1.767
Neu2	ILMN_2662728	0.00496	0.0655	-1.65
Neurl1	ILMN_2625940	0.00605	0.0746	3.333
Nfe2l2	ILMN_1224128	8.72e-05	0.00399	2.3
Nfib	ILMN_2726585	0.00349	0.0515	-1.531
Nfix	ILMN_2626432	0.000889	0.0194	-2.174
Nfkbiz	ILMN_2755008	0.00584	0.0729	2.496
Ngdn	ILMN_2737374	0.000483	0.0125	-1.422
Ngef	ILMN_1245037	3.67e-05	0.00226	3.114
Ngf	ILMN_2660233	1.66e-05	0.00132	7.251
Ngfr	ILMN_2851288	0.00099	0.021	-4.49
Nhej1	ILMN_2991107	0.00048	0.0125	-1.942
Nicn1	ILMN_2594394	0.00124	0.0245	-2.352
Nid1	ILMN_2814005	2.08e-06	0.000326	22.673
Ninj1	ILMN_2666582	0.00724	0.0843	-1.548
Nipal1	ILMN_2752454	2.04e-05	0.00151	15.062
Nit2	ILMN_2681622	0.00342	0.0509	-1.782
Nkap	ILMN_2774618	0.000588	0.0144	-1.637
Nkd1	ILMN_2696611	0.00235	0.0392	-4.124
Nlrc5	ILMN_3161790	0.000417	0.0113	2.592
Nlrx1	ILMN_2708222	9.59e-05	0.0042	-2.088
Nme3	ILMN_2744414	0.0004	0.011	-1.548
Nme7	ILMN_2510694	7.74e-05	0.00371	1.958
Nmnat1	ILMN_2502596	6.86e-07	0.000172	-3.234
Nmnat3	ILMN_2616151	0.00768	0.0875	-2.126
Nmrk1	ILMN_1242106	1.11e-07	6.43e-05	5.474
Nnt	ILMN_2577247	0.00753	0.0864	1.879
Noa1	ILMN_2599935	1.34e-07	6.69e-05	-2.265
Nodal	ILMN_2776165	0.000548	0.0137	3.404
Nol4l	ILMN_2910020	0.00349	0.0515	2.353
Nop10	ILMN_2669023	0.000176	0.0063	-1.99
Nop58	ILMN_1235979	0.00328	0.0494	1.98
Nosip	ILMN_1225133	0.00532	0.0686	-1.521
Notum	ILMN_2504886	0.00146	0.028	-4.626
Noxa1	ILMN_2657776	0.00016	0.00589	6.161
Npc2	ILMN_2744380	0.00101	0.0212	2.442
Nploc4	ILMN_2759770	0.000347	0.01	-1.697
Npr2	ILMN_2696026	0.000118	0.00483	-6.236
Nprl2	ILMN_2454195	2.61e-05	0.00178	-1.701
Nptn	ILMN_2907793	7.38e-05	0.00359	1.396
Nqo2	ILMN_1247930	0.00207	0.0361	-1.889
Nr1h2	ILMN_3085126	0.00354	0.052	-1.328
Nr1h5	ILMN_2693605	0.00429	0.0592	-2.263
Nr1i3	ILMN_2926661	0.000733	0.017	-4.1
Nr2e3	ILMN_1212890	0.00711	0.0831	-1.564
Nr2f6	ILMN_2777598	1.59e-05	0.0013	-1.528
Nrarp	ILMN_2596979	0.00532	0.0686	3.069
Nrbp1	ILMN_1229702	0.000417	0.0113	-1.586
Nrdc	ILMN_1243112	0.000141	0.00548	1.435
Nrg1	ILMN_2971688	6.89e-08	5.38e-05	53.426
Nrg4	ILMN_1231400	1.71e-06	0.000288	14.412
Nrip2	ILMN_2816690	8.12e-05	0.00381	2.058
Nrm	ILMN_2733524	0.000139	0.00542	1.836
Nrros	ILMN_2634235	0.00208	0.0362	1.767
Nsd3	ILMN_2511971	0.00031	0.00933	-1.795
Nsfl1c	ILMN_1254302	0.00383	0.0549	-1.332
Nsun2	ILMN_2624176	0.00767	0.0875	-1.582
Nsun5	ILMN_1219921	0.00158	0.0295	-1.629
Ntn4	ILMN_2959863	0.00109	0.0224	2.694
Nubp2	ILMN_2723438	0.00153	0.0289	-2.174
Nudt1	ILMN_2880623	0.00132	0.0257	-1.746
Nudt18	ILMN_1216215	2.82e-05	0.00186	3.396
Nudt7	ILMN_1253709	7.96e-05	0.00378	-12.348
Nudt8	ILMN_2617305	0.00325	0.049	-1.337
Nup210	ILMN_1257579	0.00447	0.0609	-2.356
Nup50	ILMN_1253804	0.00384	0.055	1.686
Nup88	ILMN_3108109	0.000382	0.0106	-1.515
Nup93	ILMN_2758695	0.000165	0.00602	2.64
Nupr1	ILMN_2742042	0.000133	0.00526	6.702
Nusap1	ILMN_1231500	0.00501	0.066	-1.361
Nxf1	ILMN_1254333	0.00329	0.0494	1.718
Nxn	ILMN_2474011	6.2e-05	0.00319	6.722
Nxt2	ILMN_1245658	0.00052	0.0132	-2.707
Oaf	ILMN_2895584	0.00893	0.097	-2.218
Oas1	ILMN_1253808	0.000137	0.00539	4.164
Oas1b	ILMN_2823462	0.00126	0.0249	2.113
Oat	ILMN_2933112	0.000107	0.00455	-19.451
Oaz1-Ps	ILMN_1255772	0.000188	0.00657	-1.973
Obp2b	ILMN_2695360	7.93e-09	1.38e-05	-72.308
Ocel1	ILMN_2667463	2.88e-07	0.000104	-2.129
Ociad1	ILMN_1244545	0.00652	0.0785	-1.72
Ogfod2	ILMN_2732896	0.000208	0.00701	-1.852
Ogfrl1	ILMN_3145814	0.000155	0.00579	-2.863
Ola1	ILMN_3163044	0.00619	0.076	-1.93
Olfm1	ILMN_3091574	0.00603	0.0744	-2.594
Olfm3	ILMN_1242083	0.00516	0.0672	-2.067
Olfr10	ILMN_2705623	0.00874	0.0956	-1.595
Olfr1137	ILMN_2994753	0.00481	0.064	-1.47
Olfr1217	ILMN_2651341	0.00425	0.0588	-1.432
Olfr1532-Ps1/Olfr707	ILMN_3082313	5.85e-06	0.00065	-4.471
Olfr178	ILMN_1255012	0.000462	0.0121	1.544
Olfr485	ILMN_2625215	0.00778	0.0883	-1.363
Olfr597/Olfr598	ILMN_2840101	0.00899	0.0975	-1.62
Olfr763/Olfr9	ILMN_2769175	0.00743	0.0858	-1.346
Olig1	ILMN_2760105	5.47e-07	0.000148	-17.806
Olr1	ILMN_2674519	0.00245	0.0404	-1.418
Omp	ILMN_2417234	0.00846	0.0937	2.451
Onecut2	ILMN_2693913	1.58e-05	0.00129	-13.22
Ophn1	ILMN_1230281	0.00022	0.00727	3.071
Oplah	ILMN_2662191	0.00696	0.0819	-1.591
Opn3	ILMN_1236196	0.00147	0.028	-1.737
Or5c1	ILMN_1218591	0.0043	0.0594	1.491
Orc3	ILMN_1215091	0.000356	0.0101	-2.048
Osbpl10	ILMN_2754067	6.12e-06	0.000665	8.365
Osbpl3	ILMN_2974064	2.62e-05	0.00178	6.234
Osbpl8	ILMN_3132666	0.00179	0.0325	-2.554
Osgepl1	ILMN_1225723	0.0037	0.0535	-1.919
Osmr	ILMN_2623280	3.8e-05	0.00229	3.557
Otulin	ILMN_3160842	0.00297	0.0461	-1.438
Ovos2	ILMN_2531773	6.74e-06	0.000708	31.883
Oxld1	ILMN_2680665	0.00777	0.0883	-1.945
P2rx5	ILMN_1233283	0.00468	0.063	2.014
P2rx7	ILMN_3162824	1.52e-06	0.000268	10.995
P2ry1	ILMN_2684316	0.00023	0.0075	2.839
P2ry6	ILMN_2663130	0.00122	0.0243	3.141
P4ha2	ILMN_2777082	0.00603	0.0745	-3.088
Pabpc4	ILMN_1260325	7.17e-05	0.00352	1.762
Pacrg	ILMN_2625279	3.89e-06	0.000497	4.648
Pafah1b3	ILMN_2640971	3.35e-05	0.00214	2.777
Pafah2	ILMN_2771665	0.0012	0.024	-1.805
Paip2b	ILMN_3005212	0.00288	0.0452	-1.317
Palb2	ILMN_2687272	0.00333	0.0499	1.872
Pald1	ILMN_1260372	0.000442	0.0118	-1.52
Palld	ILMN_3092653	0.0069	0.0814	-1.625
Palmd	ILMN_3126277	3.69e-05	0.00227	2.333
Panx1	ILMN_2946088	1.62e-05	0.00131	8.173
Paox	ILMN_2633942	0.00108	0.0224	-2.999
Paqr9	ILMN_2752524	0.00644	0.078	-4.134
Pard3	ILMN_3136369	0.00308	0.0472	-2.73
Pard3b	ILMN_2749138	0.00385	0.0551	-3.022
Pard6a	ILMN_2773789	0.00775	0.0881	-1.55
Park7	ILMN_2728754	0.00427	0.059	-1.359
Parn	ILMN_2620390	0.0072	0.0839	-1.531
Parp1	ILMN_2621385	0.000159	0.00589	-1.735
Parva	ILMN_1242472	0.0021	0.0363	-1.82
Patj	ILMN_2705732	0.00437	0.06	1.888
Pawr	ILMN_3160581	0.00207	0.036	3.443
Pax6	ILMN_2612187	0.000156	0.0058	1.433
Paxx	ILMN_2768209	8.73e-05	0.00399	-2.392
Pbk	ILMN_2929896	5.22e-05	0.00286	5.762
Pbld2	ILMN_2680628	0.000403	0.0111	-2.778
Pcbd2	ILMN_2876775	0.000223	0.00732	-1.444
Pcca	ILMN_2674924	0.00139	0.0269	-2.588
Pccb	ILMN_2875938	0.00198	0.035	-1.631
Pcdh1	ILMN_2597660	0.00217	0.0372	-1.899
Pcdh12	ILMN_1245119	0.000346	0.00998	-1.912
Pcdhgb4	ILMN_1241991	0.00595	0.0739	1.761
Pcnx1	ILMN_2750767	0.000146	0.00559	-2.035
Pcnx4	ILMN_2856187	0.00717	0.0836	-2.024
Pcp4l1	ILMN_1254622	0.00254	0.0414	-5.46
Pcsk4	ILMN_1235149	0.00261	0.0422	-1.564
Pcsk9	ILMN_2756023	0.000189	0.0066	2.072
Pcyox1l	ILMN_2684575	0.00167	0.0309	2.353
Pdcd2l	ILMN_2684300	0.000113	0.00472	-1.58
Pde1a	ILMN_2717749	0.0055	0.0702	-3.651
Pde4d	ILMN_1236700	0.00619	0.076	2.119
Pde6c	ILMN_2862047	3.94e-05	0.00233	50.388
Pde6g	ILMN_2590508	0.00684	0.081	-1.831
Pde6h	ILMN_2776969	0.00237	0.0394	-3.303
Pdgfa	ILMN_2424721	0.000819	0.0183	2.687
Pdgfb	ILMN_2618714	0.0015	0.0285	5.235
Pdgfc	ILMN_2753912	0.000207	0.00701	-3.379
Pdilt	ILMN_1236696	3.49e-05	0.0022	-23.694
Pdlim7	ILMN_2430813	0.000511	0.013	3.838
Pdpr	ILMN_1250521	8.73e-05	0.00399	-3.039
Pds5b	ILMN_2460850	0.00174	0.0319	-1.604
Pdss2	ILMN_2534018	1.82e-05	0.0014	-2.706
Pdxp	ILMN_1228470	2.45e-05	0.00171	16.854
Pea15	ILMN_1260506	0.00701	0.0822	4.05
Pebp1	ILMN_1214488	1.76e-05	0.00137	-2.415
Pecam1	ILMN_3147074	0.00584	0.0729	1.984
Pecr	ILMN_1220354	0.00544	0.0697	-2.616
Per1	ILMN_2813487	0.00212	0.0366	7.025
Per2	ILMN_2987863	1.66e-05	0.00132	4.716
Per3	ILMN_1257393	0.000482	0.0125	8.341
Pex1	ILMN_2674234	0.00123	0.0245	-3.021
Pex11g	ILMN_2547852	0.0024	0.0399	-1.628
Pex13	ILMN_2853360	6.49e-06	0.000685	-2.741
Pex5	ILMN_1226978	0.00248	0.0408	-1.715
Pex6	ILMN_2944576	9.38e-05	0.00413	-1.725
Pfn1	ILMN_2863965	0.0017	0.0313	1.738
Pglyrp1	ILMN_2592486	5.74e-05	0.00306	22.626
Pgrmc2	ILMN_1220641	4.66e-05	0.00262	-2.23
Pgs1	ILMN_1223307	0.00509	0.0666	1.493
Phc1	ILMN_2773464	0.000508	0.013	2.362
Pheta1	ILMN_2668178	0.0086	0.0948	1.779
Phf8	ILMN_2879921	0.00356	0.0521	-1.897
Phlda2	ILMN_2425029	0.000321	0.00955	12.879
Phlda3	ILMN_2923607	1.63e-05	0.00131	11.878
Phldb1	ILMN_2724371	1.81e-05	0.00139	5.74
Phlpp1	ILMN_1232451	0.000738	0.017	-2.074
Phospho1	ILMN_1214899	1.12e-06	0.00023	-4.096
Phospho2	ILMN_2596007	0.00728	0.0847	-1.555
Phyhd1	ILMN_1251072	3.74e-05	0.00228	-3.459
Pias1	ILMN_2737776	0.00196	0.0347	1.563
[truncated: 1,016 more rows]

## Sheet: GeneList_SPONTANEOUSvsNormal
Table S2C. Differntially Expressed Genes in Spontaneous HCC
Symbol	ID	Expr p-value	Expr False Discovery Rate	Expr Fold Change
0610009b22Rik	ILMN_2734484	2e-05	0.000854	-2.67
0610040b10Rik	ILMN_1242334	0.00156	0.0217	-1.876
1110038b12Rik	ILMN_2714787	0.000986	0.0154	2.372
1300017j02Rik	ILMN_1257992	0.0118	0.0935	-1.619
1500011b03Rik	ILMN_2500434	0.000447	0.0085	2.386
1700001c19Rik	ILMN_1215822	2.09e-05	0.000884	-4.07
1700003f12Rik	ILMN_1257491	0.00117	0.0176	3.003
1700011m02Rik	ILMN_2601053	0.00824	0.0724	-1.578
1700022n22Rik	ILMN_1225466	6.89e-05	0.00214	-2.537
1700029p11Rik	ILMN_3121687	0.00023	0.00519	-1.641
1700047g07Rik	ILMN_1239313	0.00294	0.0347	-1.624
1700063h04Rik	ILMN_1244141	0.00791	0.0705	-1.85
1700071a11Rik	ILMN_1250427	0.0127	0.0988	-1.791
1810058i24Rik	ILMN_2474061	3.33e-06	0.000238	-3.011
1810062g17Rik	ILMN_2590627	2.43e-05	0.000989	3.015
2010204k13Rik	ILMN_1246382	2.72e-05	0.00107	5.389
2210008f06Rik	ILMN_2429915	6.07e-06	0.000366	2.002
2410006h16Rik	ILMN_1231490	0.00016	0.00399	3.281
2510002d24Rik	ILMN_2648486	0.0036	0.0402	-2.048
2610008e11Rik	ILMN_1240963	0.00319	0.0368	1.408
2610035d17Rik	ILMN_1226017	0.00612	0.0587	-1.845
2700097o09Rik	ILMN_1252210	0.000127	0.00335	1.495
4732465j04Rik	ILMN_1234752	1.3e-10	3.05e-07	-3.509
4930451g09Rik	ILMN_2757459	0.00453	0.0475	-1.542
4930528a17Rik	ILMN_2549714	0.00384	0.0422	-1.66
4930599n23Rik	ILMN_1257546	0.0023	0.0288	1.95
4933431e20Rik	ILMN_2609394	0.0016	0.0221	1.587
5033430i15Rik	ILMN_2593994	7.95e-09	4.23e-06	-4.259
5330439b14Rik	ILMN_2757661	0.00494	0.0504	1.719
5730522e02Rik	ILMN_1237201	0.00697	0.0647	1.305
6330549d23Rik	ILMN_2632257	0.00155	0.0216	2.039
6430706d22Rik	ILMN_2503166	0.000549	0.00991	3.09
8430432a02Rik	ILMN_1233013	0.00101	0.0157	-2.204
9030624g23Rik	ILMN_2849567	0.00526	0.0526	-1.501
9130409i23Rik	ILMN_2830666	3.06e-08	9.56e-06	-14.413
9430038i01Rik	ILMN_2601254	0.0105	0.0861	-1.482
A030005l19Rik	ILMN_1236066	0.012	0.0944	1.597
A1cf	ILMN_2609121	3.84e-05	0.00139	-1.897
A430090l17Rik	ILMN_1228541	0.00643	0.0609	-2.197
A730008h23Rik	ILMN_1232341	0.00129	0.0189	2.349
A730036i17Rik	ILMN_1255080	0.0125	0.0971	1.353
A930018m24Rik	ILMN_2776710	0.000403	0.00786	-3.243
A930033h14Rik	ILMN_1227608	0.00503	0.0511	3.442
Aadac	ILMN_2728813	0.00554	0.0545	-3.991
Aadacl4fm4/Aadacl4fm5	ILMN_1248574	0.00615	0.0588	-1.338
Aadat	ILMN_2594302	3.27e-06	0.000236	-5.243
Aagab	ILMN_2892904	0.000654	0.0113	-1.783
Aamdc	ILMN_2896944	0.00158	0.0219	-1.658
Aard	ILMN_1237572	0.00473	0.0488	-2.985
Aass	ILMN_2644092	0.000393	0.0077	-2.612
Aatk	ILMN_1231439	0.000474	0.00889	-3.076
Abat	ILMN_2752146	8.63e-05	0.00252	-4.341
Abca17	ILMN_1220528	0.00119	0.0178	1.662
Abca2	ILMN_1216987	0.000469	0.00882	-2.292
Abca3	ILMN_1243488	0.00208	0.0268	-2.338
Abcb11	ILMN_2758509	8.54e-07	8.87e-05	-5.466
Abcb6	ILMN_2833596	5.09e-07	6.11e-05	-2.488
Abcc4	ILMN_2621708	0.000157	0.00393	4.47
Abcc5	ILMN_3048492	2.05e-07	3.32e-05	4.532
Abcc6	ILMN_2934941	0.000266	0.00577	-3.12
Abcc9	ILMN_2623859	0.00221	0.028	3.056
Abcd1	ILMN_1245447	9.9e-07	9.79e-05	-2.688
Abcd2	ILMN_1245831	5.89e-08	1.47e-05	13.173
Abcd3	ILMN_2447373	0.000167	0.00412	-5.14
Abcd4	ILMN_2981792	0.0028	0.0335	-2.491
Abcf1	ILMN_2768926	0.00402	0.0436	1.565
Abcf2	ILMN_1242066	0.0129	0.0997	-1.463
Abcg1	ILMN_2441335	0.00984	0.0819	2.035
Abcg5	ILMN_2725781	0.000246	0.00543	1.814
Abhd10	ILMN_2579504	0.00226	0.0284	-1.528
Abhd15	ILMN_1234692	0.00395	0.0431	-2.459
Abhd17c	ILMN_1217822	2.48e-06	0.000193	-2.73
Abhd18	ILMN_1259606	1.03e-06	0.0001	-5.804
Abhd2	ILMN_2877443	3.42e-05	0.00127	4.452
Abhd3	ILMN_2677728	8e-05	0.00239	-2.674
Abhd5	ILMN_2739295	1.96e-05	0.00084	2.93
Abi2	ILMN_3006643	2.39e-08	8.09e-06	8.785
Abi3	ILMN_1223041	0.00718	0.066	1.576
Abitram	ILMN_3051252	0.000188	0.0045	1.802
Ablim2	ILMN_2768786	0.00329	0.0377	-2.589
Ablim3	ILMN_1255607	1.03e-07	2.01e-05	-9.611
Abr	ILMN_2687062	0.000256	0.00563	3.23
Abtb1	ILMN_2699477	0.000778	0.0129	-1.611
Acad10	ILMN_2821158	0.00531	0.0529	-1.56
Acad8	ILMN_2754690	0.00124	0.0183	-3.079
Acad9	ILMN_2656805	0.00769	0.0693	-2.116
Acads	ILMN_2806676	0.00138	0.0198	-1.405
Acadsb	ILMN_2614728	1.96e-06	0.00016	-4.167
Acadvl	ILMN_2956932	0.000712	0.0121	-1.559
Acat2	ILMN_1216631	1.2e-06	0.000113	-7.053
Acbd3	ILMN_1235783	6.05e-06	0.000366	1.884
Acbd4	ILMN_3150296	0.000815	0.0134	-1.505
Acbd5	ILMN_2682307	0.000423	0.00816	-2.586
Acbd6	ILMN_1232903	0.00714	0.0657	1.323
Acer2	ILMN_2629112	0.00274	0.0329	2.133
Acin1	ILMN_2755195	2.12e-05	0.000895	-2.896
Ackr4	ILMN_2689265	0.00555	0.0545	-2.215
Aco1	ILMN_1216382	0.00722	0.0662	-2.188
Acot1	ILMN_2644827	0.00559	0.0548	7.225
Acot1	ILMN_3062267	0.00991	0.0824	-4.16
Acot2	ILMN_2745889	0.00137	0.0197	3.151
Acot6	ILMN_1247032	0.00798	0.0709	2.044
Acot7	ILMN_2606180	0.000481	0.00898	-1.629
Acot8	ILMN_1250358	0.00149	0.0211	-1.877
Acot9	ILMN_2910627	1.79e-05	0.000787	3.986
Acox3	ILMN_2949844	6.93e-05	0.00215	-1.702
Acp2	ILMN_2735575	1.23e-06	0.000114	2.24
Acp6	ILMN_1242352	0.00157	0.0218	-1.545
Acsf2	ILMN_2675674	0.000667	0.0115	-3.037
Acsf3	ILMN_2658654	0.00208	0.0267	-1.898
Acsl1	ILMN_2622671	0.0127	0.0984	-2.018
Acsl3	ILMN_3138743	6.95e-05	0.00216	2.078
Acsl4	ILMN_3136205	0.000336	0.00687	2.806
Acsl6	ILMN_3125814	1.84e-07	3.1e-05	-4.351
Acsm1	ILMN_2717996	3.89e-05	0.0014	-2.828
Acsm3	ILMN_3075043	0.0083	0.0727	-2.403
Acsm5	ILMN_2658072	9.02e-05	0.00261	-6.725
Acss1	ILMN_2628174	0.000445	0.00847	2.663
Acss2	ILMN_2734181	0.0011	0.0168	-2.193
Actl6a	ILMN_1254256	0.00219	0.0278	-1.702
Actn1	ILMN_2844996	1.1e-06	0.000105	1.93
Actn3	ILMN_2747543	0.00844	0.0737	3.249
Actr3	ILMN_1247803	0.00684	0.0637	1.86
Actrt3	ILMN_2729052	0.00028	0.006	-1.502
Acy1	ILMN_2945472	0.00927	0.0785	1.455
Adal	ILMN_1242772	0.00241	0.0298	-1.777
Adam11	ILMN_1255996	0.00153	0.0214	-3.352
Adam15	ILMN_3139103	0.00847	0.0739	1.977
Adam4/Gm4787	ILMN_1235132	0.00117	0.0176	2.616
Adam9	ILMN_2649502	0.0128	0.0991	-1.855
Adamts7	ILMN_2624328	0.0103	0.0849	-2.471
Adamtsl4	ILMN_2459899	3.5e-06	0.000248	4.193
Adamtsl5	ILMN_1234747	1.4e-07	2.55e-05	32.99
Adap1	ILMN_2538422	6.75e-07	7.47e-05	-4.267
Adarb1	ILMN_3105343	0.00377	0.0416	1.434
Adck1	ILMN_2656440	7.06e-11	1.99e-07	-2.385
Adck5	ILMN_2918317	6.2e-07	6.99e-05	-2.725
Adcy6	ILMN_1249888	0.00239	0.0296	1.639
Adcy7	ILMN_1221530	0.0059	0.057	1.927
Adcy9	ILMN_2723474	0.000121	0.00321	-2.932
Add1	ILMN_1215275	0.00398	0.0433	1.433
Add3	ILMN_2901284	2.5e-05	0.00101	-4.014
Adgra3	ILMN_1251856	5.31e-05	0.00177	-2.687
Adgre5	ILMN_2694175	3.13e-07	4.57e-05	4.756
Adgrf1	ILMN_2829756	0.000327	0.00673	1.858
Adgrg5	ILMN_2856926	0.000296	0.00626	3.856
Adh4	ILMN_1258442	7.55e-07	8.07e-05	-7.803
Adhfe1	ILMN_2688651	0.00456	0.0476	-1.699
Adi1	ILMN_3143557	0.00998	0.0828	-1.77
Adipor1	ILMN_1213531	0.000304	0.00637	1.361
Adipor2	ILMN_1251776	0.00664	0.0624	-3.15
Adm2	ILMN_1241813	6.72e-06	0.000392	2.865
Adnp	ILMN_2492292	0.00301	0.0353	1.326
Adnp2	ILMN_1237504	0.00245	0.0301	-1.735
Adra1a	ILMN_1259043	7.62e-06	0.000429	-3.29
Adra2b	ILMN_1228610	0.00237	0.0295	-2.616
Adrb2	ILMN_1241610	1.26e-08	5.65e-06	23.613
Adtrp	ILMN_2962041	0.0103	0.0847	-2.143
Aebp1	ILMN_2873822	1.19e-06	0.000112	42.823
Aebp2	ILMN_2562670	0.00166	0.0227	1.903
Afg1l	ILMN_1231795	0.000253	0.00558	-1.837
Afg3l1	ILMN_2550822	0.000353	0.00716	-1.83
Afp	ILMN_1245472	9.67e-05	0.00272	18.687
Agfg1	ILMN_2606072	0.002	0.026	3.237
Aggf1	ILMN_2660898	0.00938	0.0792	-1.779
Agmat	ILMN_2642426	0.00137	0.0197	-3.8
Ago2	ILMN_2609056	1.35e-05	0.000644	2.457
Agpat2	ILMN_1215901	0.000237	0.0053	-2.806
Agps	ILMN_2944765	0.000523	0.00957	1.5
Agtr1	ILMN_2972521	0.00328	0.0376	-1.681
Agxt	ILMN_2612117	2.81e-07	4.17e-05	-2.486
Agxt2	ILMN_2529180	9e-06	0.000484	-2.238
Ahcy	ILMN_1237919	0.00555	0.0545	-1.935
Ahcyl1	ILMN_2428506	2.34e-05	0.00096	-2.127
Ahcyl2	ILMN_2828420	3.97e-06	0.000269	-2.311
Ahnak	ILMN_3079919	0.00589	0.057	3.04
Ai413582	ILMN_2419769	0.00806	0.0714	1.368
Ai854703	ILMN_2725719	0.00229	0.0288	2.508
Ai987944	ILMN_2798213	0.00315	0.0365	-2.155
Aida	ILMN_3104094	0.0012	0.0179	1.622
Aifm1	ILMN_2881272	0.00274	0.0329	-2.31
Aifm2	ILMN_1259418	0.00767	0.0691	1.467
Aifm3	ILMN_2947901	6.51e-06	0.000384	-3.188
Aig1	ILMN_1227386	8.03e-05	0.00239	2.336
Aip	ILMN_2777655	3.03e-06	0.000226	1.519
Aipl1	ILMN_2677191	0.00697	0.0646	-1.765
Ak4	ILMN_1256564	0.000388	0.00765	2.376
Ak5	ILMN_2683792	0.0101	0.0831	1.38
Ak7	ILMN_2427705	3.34e-05	0.00125	7.216
Akap1	ILMN_2775655	0.000233	0.00523	-2.421
Akna	ILMN_2787785	0.00462	0.048	2.458
Akr1a1	ILMN_3068754	0.0101	0.0832	-1.319
Akr1b1	ILMN_2591917	1.7e-05	0.000763	6.313
Akr1b10	ILMN_2733753	3.45e-12	3.13e-08	4.989
Akr1b7	ILMN_1238042	1.59e-10	3.43e-07	108.404
Akr1c14	ILMN_2655871	5.84e-05	0.0019	-3.739
Akr1c3	ILMN_1260323	1.63e-07	2.87e-05	602.916
Akr1c4	ILMN_2619565	0.00213	0.0273	-1.788
Aktip	ILMN_2596713	0.000546	0.00988	-2.09
Alas2	ILMN_2675874	5.59e-08	1.42e-05	-6.154
Alcam	ILMN_2606804	4.69e-05	0.00161	2.183
Aldh16a1	ILMN_1245112	0.000306	0.00641	-1.806
Aldh18a1	ILMN_3123473	7.02e-06	0.000406	5.037
Aldh1a1	ILMN_1222734	8.37e-08	1.8e-05	-9.179
Aldh1a7	ILMN_1218981	9.03e-07	9.19e-05	-7.857
Aldh1l1	ILMN_3027287	0.000217	0.00497	-2.969
Aldh1l2	ILMN_2898319	1.46e-09	1.58e-06	10.485
Aldh2	ILMN_2733179	0.00446	0.0469	-1.356
Aldh3b1	ILMN_2645793	0.000575	0.0103	3.282
Aldh4a1	ILMN_1244242	0.00604	0.0581	-2.108
Aldh5a1	ILMN_2490536	0.000385	0.00759	-2.388
Aldh6a1	ILMN_1258158	0.000279	0.00598	-2.132
Aldh8a1	ILMN_2771641	5.31e-05	0.00177	-2.684
Aldoa	ILMN_2599130	0.00391	0.0428	2.306
Alg10	ILMN_2817021	0.000384	0.00758	-1.665
Alg8	ILMN_1237963	0.000754	0.0126	1.682
Alg9	ILMN_2687908	0.00105	0.0162	-1.863
Alkbh2	ILMN_2620365	0.00859	0.0745	1.732
Alkbh3	ILMN_2665597	0.00427	0.0454	-1.679
Alkbh7	ILMN_1251766	2.12e-06	0.000169	-2.281
Alox12	ILMN_2613908	0.00501	0.051	1.999
Alox5	ILMN_1221016	1.03e-05	0.000533	64.687
Als2	ILMN_2620053	0.000595	0.0105	-2.129
Ambra1	ILMN_1237642	0.00196	0.0257	1.658
Amdhd1	ILMN_1232159	0.000181	0.00438	-2.15
Amhr2	ILMN_2684178	0.000565	0.0101	-2.406
Amigo1	ILMN_1214975	0.00598	0.0575	-2.042
Amn	ILMN_2675289	5.33e-06	0.000335	3.972
Amot	ILMN_2729617	0.0105	0.086	1.452
Amotl1	ILMN_1253634	0.00334	0.0381	1.599
Amy2a	ILMN_2626453	0.000321	0.00664	-1.896
Anapc2	ILMN_2901312	0.000756	0.0126	-1.717
Anapc4	ILMN_2859778	3.14e-05	0.00119	1.763
Anapc5	ILMN_2738536	0.000517	0.00949	1.348
Ang	ILMN_2683113	0.00767	0.0691	-1.816
Angel2	ILMN_3160697	1.05e-05	0.00054	1.61
Angptl2	ILMN_1254653	0.0113	0.0905	-2.063
Angptl6	ILMN_2643534	0.000178	0.00433	-2.515
Angptl8	ILMN_2996704	0.000384	0.00758	4.251
Ank3	ILMN_2484322	0.0028	0.0334	1.929
Ankle2	ILMN_2693803	0.00937	0.0792	-1.438
Ankrd11	ILMN_2727235	0.00627	0.0597	1.453
Ankrd12	ILMN_1216085	0.0123	0.0961	2.531
Ankrd13b	ILMN_1247053	1.42e-08	5.96e-06	7.972
Ankrd24	ILMN_1252105	0.0128	0.0989	-1.716
Ankrd27	ILMN_2638866	0.0122	0.0954	1.575
Ankrd28	ILMN_1237359	0.00184	0.0244	-1.462
Ankrd37	ILMN_2595857	0.00154	0.0215	7.503
Ankrd46	ILMN_1222794	0.00023	0.00519	-2.095
Ankrd6	ILMN_2630789	0.000224	0.00508	2.533
Anks6	ILMN_2906688	1.93e-09	1.89e-06	9.964
Ano10	ILMN_1223335	2.81e-05	0.0011	2.338
Anp32a	ILMN_1222637	0.00214	0.0274	-1.441
Antkmt	ILMN_1215218	7.32e-05	0.00223	1.359
Anxa2	ILMN_1233117	1.02e-06	9.96e-05	25.742
Anxa3	ILMN_1241171	0.00905	0.0773	2.296
Anxa4	ILMN_2935012	2.36e-06	0.000185	2.077
Anxa5	ILMN_2680142	0.000427	0.00822	1.873
Anxa6	ILMN_1241363	0.00299	0.0351	2.328
Anxa9	ILMN_2715226	1.11e-05	0.000565	5.131
Aoah	ILMN_2962737	0.000283	0.00606	2.573
Aox1	ILMN_1238033	0.00432	0.0458	-2.331
Aox3	ILMN_2640097	3.56e-06	0.00025	-15.849
Ap2a2	ILMN_1237891	7.24e-05	0.00221	-1.656
Ap3m2	ILMN_2912598	3.42e-06	0.000243	1.793
Ap5s1	ILMN_2646771	0.00182	0.0242	1.419
Apaf1	ILMN_2466335	0.000237	0.00529	2.288
Apc	ILMN_1253201	0.000643	0.0112	1.536
Aph1a	ILMN_2588759	6.71e-05	0.0021	-2.849
Api5	ILMN_2705276	0.00261	0.0317	-1.436
Aplp2	ILMN_1237832	0.00019	0.00454	2.518
Apoa2	ILMN_2775957	0.0017	0.023	-3.158
Apoa4	ILMN_2754104	0.000358	0.00722	8.139
Apoc2	ILMN_2880540	0.00108	0.0165	3.259
Apoc4	ILMN_3009225	0.00233	0.0291	-1.492
Apol7e	ILMN_1216521	0.00824	0.0724	-1.848
Apol9a/Apol9b	ILMN_2622856	0.000286	0.00609	-3.036
Apom	ILMN_2916782	9.78e-05	0.00275	3.118
Apon	ILMN_1214548	0.000208	0.00485	-2.888
App	ILMN_2597532	1.8e-08	6.76e-06	4.287
Appl1	ILMN_1237942	0.00934	0.079	-1.63
Appl2	ILMN_1219978	2.73e-05	0.00107	1.718
Aprt	ILMN_2630946	0.000806	0.0132	1.381
Aptx	ILMN_3037920	0.000506	0.00933	-4.044
Aqp4	ILMN_2757232	0.000494	0.00917	-5.941
Aqp8	ILMN_2756379	0.000164	0.00406	-3.453
Aqp9	ILMN_1214634	0.00334	0.0381	-2.058
Ar	ILMN_2684075	2.49e-05	0.00101	-6.323
Araf	ILMN_1237241	0.00357	0.0399	-1.36
Areg	ILMN_1238547	0.00221	0.028	5.373
Arf3	ILMN_1252195	0.00207	0.0267	1.792
Arfgap2	ILMN_1241481	0.000112	0.00304	1.503
Arfgap3	ILMN_2648618	2.24e-05	0.000931	3.183
Arfgef2	ILMN_1230252	0.00515	0.052	-1.903
Arfip1	ILMN_2743425	0.00596	0.0575	1.36
Arfip2	ILMN_2619491	0.00909	0.0775	1.446
Arhgap1	ILMN_2786160	4.02e-07	5.25e-05	2.182
Arhgap15	ILMN_1236507	0.00335	0.0381	2.341
Arhgap17	ILMN_2715558	0.00869	0.0751	1.381
Arhgap18	ILMN_1248002	0.00866	0.0749	1.419
Arhgap22	ILMN_2672380	3.31e-07	4.67e-05	67.76
Arhgap23	ILMN_1247490	0.000174	0.00425	-1.669
Arhgap24	ILMN_2728038	0.00342	0.0386	-2.037
Arhgap25	ILMN_3155245	0.00103	0.0159	2.745
Arhgap26	ILMN_2545649	4.53e-09	3.11e-06	-3.284
Arhgap27	ILMN_1227758	0.00649	0.0614	2.17
Arhgap29	ILMN_1245417	0.00737	0.0673	-1.603
Arhgap35	ILMN_2766542	0.00417	0.0447	-1.922
Arhgap39	ILMN_2985305	0.0075	0.0681	1.533
Arhgap4	ILMN_2677876	0.00235	0.0292	2.155
Arhgap42	ILMN_1225757	7.7e-06	0.000432	-3.516
Arhgap44	ILMN_2702434	0.000833	0.0136	-5.268
Arhgap8/Prr5-Arhgap8	ILMN_2732934	0.00196	0.0257	1.588
Arhgap9	ILMN_2650739	0.000268	0.00579	3.871
Arhgef12	ILMN_1227110	0.00281	0.0336	-1.858
Arhgef19	ILMN_1212875	0.0107	0.0872	-1.429
Arhgef2	ILMN_2782446	7.14e-06	0.000408	6.492
Arhgef25	ILMN_1259949	2.6e-05	0.00104	4.071
Arhgef4	ILMN_2760548	0.00204	0.0264	1.656
Arhgef5	ILMN_1222060	0.00168	0.0229	2.096
Arid1b	ILMN_1231417	0.000174	0.00425	-1.504
Arid3b	ILMN_1238558	0.000138	0.00355	2.174
Arl11	ILMN_2721149	0.000142	0.00364	4.808
Arl2	ILMN_2620304	0.00516	0.0521	-1.411
Arl4a	ILMN_1255483	0.00966	0.0809	-1.535
Arl5c	ILMN_2943057	0.00364	0.0404	1.366
Arl6ip1	ILMN_1253348	3.47e-06	0.000246	-1.971
Arl6ip5	ILMN_1252111	0.000709	0.012	1.636
Armc10	ILMN_2757916	3.97e-06	0.000269	1.513
Armc4	ILMN_2531267	0.00784	0.0701	-1.439
Armc9	ILMN_3099741	0.00977	0.0816	-1.694
Arntl	ILMN_2707510	0.00891	0.0765	-5.608
Arpc1b	ILMN_1227836	6.91e-08	1.63e-05	3.478
Arpp19	ILMN_2674407	0.00449	0.0471	-1.476
Arrb1	ILMN_1229853	0.000375	0.00744	2.659
Arrb2	ILMN_2700848	0.0042	0.0449	1.473
Arrdc4	ILMN_2648967	0.0103	0.0846	1.681
Art5	ILMN_2890301	0.0088	0.0758	-1.781
As3mt	ILMN_1247626	0.0027	0.0326	3.353
Asah1	ILMN_1231966	0.00341	0.0386	1.55
Asap2	ILMN_3121578	5.05e-05	0.00171	-3.458
Asap3	ILMN_1222403	0.000167	0.00412	-2.269
Asb13	ILMN_3104025	0.00022	0.00502	-1.682
Asb9	ILMN_2682835	3.58e-05	0.00131	-3.223
Asgr2	ILMN_2613758	0.0105	0.0859	-1.66
Asic5	ILMN_2632101	7.7e-08	1.72e-05	-23.224
Asnsd1	ILMN_1229211	0.000304	0.00637	-2.382
Aspdh	ILMN_2848071	8.27e-05	0.00244	-1.697
Aspg	ILMN_2615380	0.00216	0.0275	-1.913
Ass1	ILMN_1247811	0.00746	0.0679	-1.695
Asxl1	ILMN_2527760	3.98e-05	0.00142	2.236
Atad3aos	ILMN_1234386	0.00851	0.0741	-1.562
Atad5	ILMN_2534259	0.0129	0.0996	-1.662
Atat1	ILMN_1258929	0.00457	0.0477	-1.952
Ate1	ILMN_1230730	3.08e-05	0.00118	1.455
Atf3	ILMN_2619408	0.000313	0.00651	13.318
Atg10	ILMN_2667100	6.35e-05	0.00202	-2.275
Atg101	ILMN_1238679	0.00417	0.0447	-1.37
Atg16l2	ILMN_2693827	0.00418	0.0448	1.807
Atg3	ILMN_2651781	0.000638	0.0111	-2.044
Atg5	ILMN_2998139	7.84e-06	0.000438	-1.726
Atg7	ILMN_1246724	0.00456	0.0476	-1.532
Atg9a	ILMN_2698801	0.000966	0.0152	-1.596
Atic	ILMN_3070951	0.0089	0.0764	1.34
Atl2	ILMN_1233905	0.0011	0.0168	-2.993
Atl3	ILMN_2635606	0.00268	0.0324	-1.399
Atoh8	ILMN_2638548	0.00165	0.0226	-3.123
Atox1	ILMN_1232762	0.0118	0.0934	1.461
Atp10d	ILMN_1235196	2.9e-05	0.00112	2.56
Atp11b	ILMN_1257807	0.00452	0.0474	-1.516
Atp11c	ILMN_3152506	2.71e-05	0.00107	-6.75
Atp13a3	ILMN_1258916	0.000765	0.0127	-1.996
Atp1a1	ILMN_1218058	4.52e-06	0.000298	1.707
Atp1a2	ILMN_2722716	0.00571	0.0556	1.923
Atp1b1	ILMN_2767615	1.13e-06	0.000108	1.854
Atp23	ILMN_2543514	0.00395	0.0431	1.474
Atp2a3	ILMN_2688236	0.00387	0.0424	1.887
Atp2b3	ILMN_2677687	0.00671	0.0629	-1.314
Atp4a	ILMN_1242979	2.66e-05	0.00105	-3.796
Atp5e	ILMN_2604794	0.000546	0.00988	-2.727
Atp5f1a	ILMN_2633229	8.68e-05	0.00252	-3.183
Atp5f1d	ILMN_1254705	0.000379	0.0075	-1.338
Atp5if1	ILMN_1252120	4.38e-05	0.00153	2.254
Atp5mc3	ILMN_2692124	0.000683	0.0117	-1.353
Atp5mf	ILMN_1213914	5.21e-05	0.00175	-1.305
Atp5mpl	ILMN_1258022	0.000586	0.0104	-1.807
Atp5pb	ILMN_2717599	0.000549	0.00991	-2.866
Atp5pd	ILMN_3004441	0.00675	0.0631	-1.395
Atp6ap1	ILMN_2607547	0.00487	0.0498	1.435
Atp6v0a1	ILMN_1247682	0.000837	0.0136	1.764
Atp6v1b2	ILMN_2680440	0.00784	0.0701	1.315
Atp8a1	ILMN_1212689	0.00748	0.068	1.958
Atp8b1	ILMN_1254398	0.011	0.0891	-1.542
Atpaf2	ILMN_2959285	0.013	0.0999	-1.847
Atrn	ILMN_1254383	0.000191	0.00455	-2.785
Atxn1	ILMN_1254409	1.5e-06	0.000132	-3.012
Atxn7l1	ILMN_3160468	0.00414	0.0445	-2.304
Aurka	ILMN_2617228	0.00772	0.0694	2.184
Aven	ILMN_2919343	3.1e-05	0.00118	-1.942
Avpi1	ILMN_2813186	0.0124	0.0968	1.688
Avpr1a	ILMN_1242999	0.000145	0.00369	-6.452
Axl	ILMN_2651715	3.53e-05	0.00129	2.129
B230311b06Rik	ILMN_1236437	0.0037	0.041	2.398
B230317f23Rik	ILMN_2701046	0.00769	0.0693	-1.919
B4galnt1	ILMN_2728270	0.00084	0.0137	1.673
B4galnt4	ILMN_2789862	0.000235	0.00527	2.558
B4galt6	ILMN_1250019	1.1e-06	0.000105	6.244
Baat	ILMN_1259009	2.89e-08	9.29e-06	-7.334
Babam2	ILMN_2763182	0.00234	0.0292	-1.761
Bace1	ILMN_1217842	2.56e-05	0.00103	-2.073
Bach1	ILMN_2741677	0.000195	0.00463	2.9
Bag4	ILMN_2607892	0.0001	0.0028	-2.776
Batf2	ILMN_1230143	0.000213	0.00492	3.403
Batf3	ILMN_2930552	0.00177	0.0237	2.299
Bbox1	ILMN_2686029	0.00678	0.0632	-2.189
Bbs10	ILMN_1217075	0.0092	0.0782	-1.851
Bbs12	ILMN_1243645	0.00739	0.0675	1.449
Bbx	ILMN_1222069	0.008	0.071	-2.018
Bc048644	ILMN_2640388	2.06e-05	0.000874	-4.51
Bcam	ILMN_2765224	0.000194	0.00461	1.974
Bcas1	ILMN_2662264	0.00276	0.0331	4.704
Bccip	ILMN_2770003	0.000121	0.00321	-1.476
Bckdha	ILMN_2727329	0.000707	0.012	-1.631
Bckdhb	ILMN_2660803	0.00513	0.0519	-2.054
Bckdk	ILMN_2648746	0.00966	0.0809	-1.383
Bcl10	ILMN_2660851	1.64e-06	0.000141	2.784
Bcl11b	ILMN_2611022	0.0117	0.0927	1.841
Bcl2	ILMN_1249366	3.23e-06	0.000235	5.029
Bcl2a1	ILMN_2660555	5.36e-05	0.00178	5.631
Bcl2l1	ILMN_2647885	0.00376	0.0415	2.871
Bcl2l11	ILMN_3157568	9.69e-06	0.00051	5.519
Bcl2l14	ILMN_2890866	2.15e-05	0.000901	6.176
Bcl2l2	ILMN_2936517	0.00927	0.0785	-1.303
Bcl6	ILMN_1230353	0.00086	0.0139	-6.491
Bcl9l	ILMN_1250469	0.00288	0.0342	-1.858
Bco1	ILMN_2713638	0.00121	0.018	4.549
Bco2	ILMN_2774486	0.000869	0.014	-2.759
Bdh2	ILMN_2641678	0.0015	0.0212	-2.485
Bdnf	ILMN_3105417	0.00115	0.0173	-3.87
Bet1	ILMN_2833495	0.0128	0.099	-1.43
Bet1l	ILMN_2639819	0.00131	0.0191	1.383
Bex1	ILMN_1232107	3.28e-07	4.66e-05	36.959
Bex3	ILMN_2943599	3.48e-07	4.81e-05	6.968
Bex4	ILMN_3043587	5.44e-05	0.0018	25.061
Bhlha15	ILMN_2651389	2.6e-07	3.97e-05	8.993
Bhlhe40	ILMN_1249378	0.000475	0.0089	2.474
Bhmt	ILMN_2620994	8.09e-09	4.23e-06	-14.967
Bhmt2	ILMN_2651019	4.83e-05	0.00165	-1.645
Bicc1	ILMN_1236010	0.000108	0.00296	5.465
Bicdl1	ILMN_2847304	0.0038	0.0419	1.577
Bid	ILMN_3161878	8e-05	0.00239	2.392
Bin1	ILMN_2946466	0.000501	0.00928	1.738
Bin3	ILMN_1216538	0.0104	0.0852	1.946
Birc2	ILMN_2741621	0.00235	0.0293	2.213
Bloc1s1	ILMN_1235757	0.000639	0.0111	1.675
Bloc1s5	ILMN_2705131	0.000826	0.0135	-1.41
Blvra	ILMN_1257284	0.00041	0.00798	1.313
Bmp1	ILMN_1218116	0.00396	0.0431	-1.366
Bmp7	ILMN_2589662	2.04e-05	0.000867	20.793
Bnc2	ILMN_1217961	0.00668	0.0627	-1.349
Bnip1	ILMN_2648648	0.00585	0.0567	-1.34
Bnip5	ILMN_1238069	0.00254	0.031	2.415
Bola2	ILMN_2846368	0.000359	0.00724	1.702
Bola3	ILMN_2990197	0.000421	0.00814	-1.404
Borcs5	ILMN_2876124	0.00448	0.0471	-1.589
Bpifb4	ILMN_2781850	4.81e-07	5.92e-05	7.883
Brd3	ILMN_1222231	0.0009	0.0144	-1.441
Brd7	ILMN_1237950	9.99e-05	0.00279	-1.801
Brd8	ILMN_2613303	0.00524	0.0525	2.022
Brf1	ILMN_1220096	0.00112	0.017	1.444
Brox	ILMN_1243274	0.0111	0.0895	1.43
Bsn	ILMN_2710597	0.00513	0.0519	1.656
Btbd1	ILMN_1257078	0.000343	0.00698	-1.813
Btbd6	ILMN_2774822	0.00246	0.0302	-1.384
Btc	ILMN_2734097	4.9e-05	0.00167	4.63
C11orf24	ILMN_2650275	0.000219	0.00501	3.586
C11orf53	ILMN_1245825	0.000108	0.00296	-3.734
C12orf43	ILMN_2622891	0.000213	0.00492	1.549
C12orf45	ILMN_2707694	0.000531	0.00967	2.105
C130026i21Rik	ILMN_1234720	0.000519	0.00951	5.041
C15orf40	ILMN_2882050	0.00297	0.0349	-1.659
C15orf61	ILMN_1225386	0.000575	0.0103	-2.233
C16orf72	ILMN_1260569	0.00451	0.0473	-1.675
C16orf74	ILMN_2699367	0.00036	0.00724	-3.411
C17orf97	ILMN_2694110	0.0053	0.0528	-1.754
C1galt1c1	ILMN_2682271	0.00098	0.0154	-1.884
C1orf112	ILMN_2934549	0.000154	0.00388	-1.751
C1orf115	ILMN_1219466	0.0105	0.0857	-1.605
C1orf162	ILMN_3161500	0.0106	0.0866	-1.898
C1orf210	ILMN_1221084	0.000363	0.0073	-3.579
C1orf43	ILMN_2594807	0.0096	0.0806	-2.312
C1orf50	ILMN_1249278	4.2e-07	5.4e-05	-2.892
C1qa	ILMN_2776431	0.00196	0.0256	2.002
C1qb	ILMN_2619620	0.000228	0.00517	2.435
C1qc	ILMN_2715840	0.00436	0.0461	2.152
C1qtnf2	ILMN_1232458	0.00618	0.0591	-1.867
C1qtnf4	ILMN_1252584	0.000109	0.00297	3.731
C1rl	ILMN_2728796	0.000611	0.0108	-2.027
C2	ILMN_2612895	0.00207	0.0267	1.332
C20orf27	ILMN_1213070	0.000857	0.0139	-1.572
C22orf23	ILMN_1239196	1.83e-06	0.000153	5.154
C230096k16Rik	ILMN_2576994	0.000987	0.0155	3.191
C2cd2	ILMN_2944272	7.06e-05	0.00218	-2.608
C2cd4a	ILMN_2581989	0.00213	0.0272	-4.062
C2orf49	ILMN_2970241	0.00164	0.0225	-1.95
C2orf81	ILMN_1231608	0.0108	0.0878	-1.562
C2orf88	ILMN_2646640	1.98e-05	0.000849	5.935
C330021f23Rik/Gm5148	ILMN_1243111	0.000583	0.0104	-3.756
C3orf70	ILMN_3052390	0.00185	0.0245	1.672
C4a/C4b	ILMN_2911128	4.52e-05	0.00157	-15.342
C4bp	ILMN_2712176	0.00144	0.0205	-2.105
C4orf33	ILMN_2564279	0.00198	0.0258	-2.229
C5orf22	ILMN_1234196	0.0059	0.057	1.679
C6	ILMN_1216720	5.28e-07	6.27e-05	-10.166
C6orf89	ILMN_1252183	7.52e-05	0.00228	-2.693
C8a	ILMN_1213805	0.000637	0.0111	-3.216
C8b	ILMN_1227404	1.89e-08	6.89e-06	-3.76
C8g	ILMN_2637180	0.000137	0.00352	-1.585
C8orf34	ILMN_1213044	0.0106	0.0864	1.465
C8orf88	ILMN_1258360	2.68e-05	0.00106	-3.877
C9	ILMN_2937375	1.1e-07	2.12e-05	-4.863
C9orf85	ILMN_2846731	0.000539	0.00978	-1.504
Ca1	ILMN_1236588	3.51e-07	4.83e-05	-21.41
Ca11	ILMN_1248563	4.24e-05	0.00149	-4.06
Ca13	ILMN_1249727	0.00459	0.0478	2.634
Ca14	ILMN_1220686	5.81e-05	0.00189	-3.432
Ca3	ILMN_2630047	2.67e-06	0.000205	-152.365
Ca4	ILMN_2655795	0.00569	0.0555	3.387
Ca5b	ILMN_2674140	1.74e-05	0.000773	-3.207
Cables2	ILMN_2496113	0.00782	0.07	-1.308
Cabyr	ILMN_2664327	3.09e-05	0.00118	-7.639
Cacfd1	ILMN_3070533	2.22e-05	0.000924	1.611
Cacna1b	ILMN_2770304	1.79e-07	3.04e-05	14.452
Cacna1d	ILMN_2416764	0.0113	0.0903	-1.471
Cacnb3	ILMN_3153753	0.0102	0.0844	2.017
Cacnb4	ILMN_3123491	0.0114	0.091	1.751
Cadm3	ILMN_1254663	0.00981	0.0818	-1.346
Cadps2	ILMN_2574633	0.000394	0.00773	-2.573
Calb2	ILMN_2597412	0.00658	0.062	1.356
Calcb	ILMN_3028637	0.000107	0.00294	-2.216
Calml4	ILMN_1246573	1.05e-07	2.05e-05	16.354
Calu	ILMN_2771956	0.00241	0.0298	1.495
Camk1	ILMN_2944939	0.00677	0.0632	1.332
Camk1d	ILMN_1220441	0.00142	0.0203	-2.405
Camk2g	ILMN_2765196	0.00494	0.0504	-1.779
Camk2n1	ILMN_2487046	0.00076	0.0127	1.388
Cand1	ILMN_1218433	0.00362	0.0403	-1.341
Cant1	ILMN_3113639	0.00115	0.0174	1.421
Capg	ILMN_2773113	1.4e-05	0.000659	5.295
Capn10	ILMN_1251808	0.00459	0.0478	-2.064
Capn5	ILMN_2627566	5.47e-07	6.44e-05	2.686
Capn8	ILMN_2723789	0.00607	0.0583	-2.447
Caprin1	ILMN_1247066	0.00771	0.0694	-1.669
Capsl	ILMN_2764466	0.012	0.0945	2.714
Card10	ILMN_2606660	9.63e-08	1.93e-05	3.988
Card11	ILMN_1254529	0.00808	0.0714	1.709
Carhsp1	ILMN_1225035	1.4e-05	0.000661	-1.597
Cars1	ILMN_1219935	0.000162	0.00402	3.153
Cartpt	ILMN_3123063	0.00852	0.0742	1.554
Casc4	ILMN_2573285	6.01e-07	6.84e-05	3.736
Caskin2	ILMN_1259822	6.66e-06	0.000391	2.593
Casp1	ILMN_1247592	2.51e-06	0.000194	5.855
Casp2	ILMN_2637266	4.02e-05	0.00143	1.668
Casp4	ILMN_2811737	1.69e-05	0.000759	9.103
Casp6	ILMN_2923865	0.0101	0.0835	-1.684
Casp7	ILMN_2648548	2.52e-05	0.00102	-2.168
Castor1	ILMN_2759563	3.87e-06	0.000264	5.444
Casz1	ILMN_2938507	0.000259	0.00568	-1.567
Cat	ILMN_2772845	1.34e-05	0.000639	-4.202
Catsperd	ILMN_1234738	3.95e-05	0.00142	13.807
Cav1	ILMN_2632665	0.000862	0.0139	4.522
Cavin4	ILMN_2897214	0.0107	0.0872	1.5
Cbarp	ILMN_2668236	0.000179	0.00434	3.66
Cbfb	ILMN_2837855	0.000328	0.00674	1.796
Cblb	ILMN_2565243	0.00725	0.0664	1.393
Cbln3	ILMN_2632532	0.00139	0.02	-1.356
Cbr1	ILMN_1236522	7.69e-05	0.00232	2.131
Cbr3	ILMN_2896768	5.68e-05	0.00186	4.037
Cbs/Cbsl	ILMN_1230318	7.19e-09	4.02e-06	-2.987
Cbwd1	ILMN_2709864	1.28e-06	0.000117	-2.037
Cbx5	ILMN_3055904	0.00278	0.0332	-1.399
Cc2d1a	ILMN_2645613	0.00929	0.0787	1.361
Ccdc107	ILMN_1235970	0.00476	0.0491	-1.696
Ccdc120	ILMN_2672543	1.81e-06	0.000151	18.317
Ccdc125	ILMN_2693679	3.39e-05	0.00127	2.653
Ccdc127	ILMN_2932814	0.000534	0.00972	1.788
Ccdc137	ILMN_1220014	0.000611	0.0108	1.652
Ccdc142	ILMN_2728048	0.00303	0.0355	-1.574
Ccdc149	ILMN_2939517	0.000151	0.00382	4.037
Ccdc151	ILMN_2987394	7.97e-06	0.000443	-6.09
Ccdc162	ILMN_1236488	1.05e-08	4.87e-06	-7.107
Ccdc166	ILMN_2687918	0.00931	0.0788	-1.825
Ccdc171	ILMN_2723431	0.00356	0.0398	-2.62
Ccdc181	ILMN_2769153	0.01	0.0829	1.44
Ccdc198	ILMN_1240624	0.00898	0.0769	1.95
Ccdc28a	ILMN_2619718	3e-05	0.00115	-2.567
Ccdc28b	ILMN_1220430	0.000219	0.00501	-1.755
Ccdc50	ILMN_1216920	0.00185	0.0245	1.466
Ccdc57	ILMN_1226713	0.00114	0.0172	2.502
Ccdc58	ILMN_1221190	0.000478	0.00894	-2.21
Ccdc59	ILMN_2877436	0.00555	0.0545	-1.661
Ccdc6	ILMN_1236934	0.00433	0.0459	-1.741
Ccdc68	ILMN_2929572	1.54e-05	0.000707	4.303
Ccdc85b	ILMN_1220846	4.97e-05	0.00169	3.451
Ccdc86	ILMN_2730003	0.000659	0.0114	1.571
Ccdc88c	ILMN_1225808	4.63e-06	0.000303	4.142
Ccdc90b	ILMN_2752408	0.00105	0.0162	-1.711
Ccdc91	ILMN_1217225	0.000468	0.00881	-2.058
Ccdc92	ILMN_2429437	0.00786	0.0702	1.802
Ccdc93	ILMN_1252430	0.000138	0.00355	1.957
Ccl2	ILMN_2771766	0.0011	0.0167	2.252
Ccl24	ILMN_1225406	0.0118	0.0934	-2.207
Ccl25	ILMN_2661722	2.12e-05	0.000894	-2.319
Ccl5	ILMN_1231814	0.00056	0.0101	5.883
Ccl8	ILMN_1238886	0.00945	0.0796	2.691
Ccm2	ILMN_2719834	0.0013	0.0189	1.722
Ccn2	ILMN_2909150	9.22e-06	0.000491	3.411
Ccnc	ILMN_2725232	0.00977	0.0816	-1.755
Ccnd1	ILMN_2601471	0.000209	0.00487	5.313
Ccne1	ILMN_2716497	0.000518	0.0095	3.001
Ccs	ILMN_1253618	0.00546	0.0539	-1.309
Ccser2	ILMN_3130768	0.000112	0.00304	1.465
Cct4	ILMN_2663186	0.00525	0.0526	1.324
Cct6b	ILMN_2730840	0.00638	0.0606	-1.785
Ccz1/Ccz1b	ILMN_2767674	0.00561	0.055	-1.346
Cd14	ILMN_2742075	3.05e-06	0.000227	29.049
Cd151	ILMN_2836710	0.000272	0.00586	1.721
Cd163	ILMN_2964560	0.00783	0.07	-4.275
Cd163l1	ILMN_2629663	0.000392	0.00769	1.894
Cd164	ILMN_1246611	7.85e-05	0.00236	-1.641
Cd1d	ILMN_2734212	0.00206	0.0266	-1.719
Cd200	ILMN_1214255	0.00087	0.014	3.471
Cd209b	ILMN_3157658	0.0112	0.09	-2.446
Cd209f	ILMN_2699665	0.00563	0.0551	-2.554
Cd226	ILMN_3150302	0.00423	0.0451	1.665
Cd2ap	ILMN_1254659	0.00121	0.018	1.768
Cd2bp2	ILMN_2689056	0.00497	0.0507	1.303
Cd300ld	ILMN_1255739	0.00613	0.0587	1.781
Cd3d	ILMN_2697415	0.00639	0.0606	2.713
Cd3eap	ILMN_1246695	0.000215	0.00495	1.891
Cd40	ILMN_2502136	7.91e-08	1.74e-05	40.165
Cd44	ILMN_1223697	0.0115	0.0917	3.503
Cd52	ILMN_2910934	0.000557	0.01	3.412
Cd59	ILMN_2660766	6.13e-05	0.00197	-2.61
Cd59a	ILMN_1228942	0.00516	0.0521	-1.463
Cd63	ILMN_2653617	8.81e-08	1.85e-05	36.871
Cd68	ILMN_2689785	0.00457	0.0477	2.74
Cd69	ILMN_1218240	2.84e-05	0.00111	2.453
Cd72	ILMN_2675669	0.00125	0.0185	2.194
Cd74	ILMN_3089584	0.000121	0.00321	4.275
Cd79b	ILMN_2610822	0.00846	0.0738	2.015
Cd83	ILMN_2865016	5.32e-06	0.000334	5.533
Cd8b	ILMN_2664929	0.000246	0.00545	3.261
Cd9	ILMN_2725414	0.00026	0.00569	2.919
Cd93	ILMN_1226329	0.0106	0.0866	3.148
Cda	ILMN_2728088	0.000328	0.00675	6.148
Cdc14a	ILMN_2717251	0.00416	0.0447	1.649
Cdc14b	ILMN_1244296	0.000674	0.0116	-3.061
Cdc25a	ILMN_2773110	3.88e-07	5.14e-05	2.408
Cdc34	ILMN_2763115	0.00172	0.0233	-2.057
Cdc37l1	ILMN_2918032	0.00189	0.0249	-1.642
Cdc42ep5	ILMN_2592823	0.00501	0.051	2.929
Cdc42se1	ILMN_1259946	2.03e-06	0.000164	2.198
Cdc5l	ILMN_2672664	0.0124	0.0967	1.49
Cdca4	ILMN_2809202	5.89e-06	0.000358	2.543
Cdh1	ILMN_1227162	3.28e-05	0.00123	4.534
Cdhr2	ILMN_3034303	0.00771	0.0694	3.926
Cdhr5	ILMN_2749556	0.000368	0.00737	-1.553
Cdipt	ILMN_3101385	0.00536	0.0532	-1.494
Cdk2	ILMN_2717613	0.00101	0.0157	-1.487
Cdk2ap2	ILMN_2627093	0.000729	0.0123	1.753
Cdk3	ILMN_2607040	0.000606	0.0107	1.659
Cdk4	ILMN_2646203	0.000892	0.0143	1.991
Cdk5rap1	ILMN_2602821	1.63e-05	0.000739	-1.676
Cdkn1a	ILMN_2634083	0.0101	0.0832	8.582
Cdkn1c	ILMN_2708203	1.69e-06	0.000144	3.381
Cdkn2aipnl	ILMN_1236906	6.56e-06	0.000386	1.698
Cdkn2b	ILMN_1227240	7.45e-05	0.00226	21.607
Cdkn2c	ILMN_1228366	0.000294	0.00623	2.926
Cdpf1	ILMN_2781118	5.28e-05	0.00176	4.881
Cdr2	ILMN_1255513	0.00942	0.0795	2.54
Cds2	ILMN_2572849	0.00231	0.0289	-1.828
Ceacam1	ILMN_2580947	1.88e-08	6.89e-06	-3.323
Ceacam11	ILMN_2773246	0.00724	0.0664	1.366
Cebpg	ILMN_1244024	0.00027	0.00583	1.782
Celf2	ILMN_1252673	0.00147	0.0209	-3.729
Celf4	ILMN_2560009	0.0104	0.0856	-1.529
Celsr2	ILMN_1243455	2.36e-06	0.000185	33.94
Cenpa	ILMN_1236574	0.000889	0.0142	2.219
Cenpi	ILMN_2748499	3.36e-05	0.00126	-2.346
Cenpt	ILMN_2653972	0.000327	0.00673	2.148
Cenpw	ILMN_2543929	0.00501	0.0509	-1.822
Cep112	ILMN_2707627	0.00271	0.0327	-1.369
Cep162	ILMN_2714415	0.00747	0.068	1.588
Cep170	ILMN_2424703	0.00472	0.0487	2.103
Cep192	ILMN_2611186	0.000177	0.00431	2.741
Cep44	ILMN_2835053	0.000186	0.00447	-1.728
Cep97	ILMN_2750904	0.000687	0.0117	-2.18
Cers6	ILMN_2678580	2.59e-08	8.48e-06	6.516
Ces1	ILMN_2625893	0.00117	0.0176	-2.834
Ces1a	ILMN_2784942	4.38e-07	5.57e-05	-4.975
Ces1b/Ces1c	ILMN_1247422	4.35e-05	0.00152	-6.114
Ces1e	ILMN_2627528	5.4e-09	3.4e-06	-57.735
Ces1f	ILMN_1238140	2.37e-05	0.00097	-17.436
Ces1g	ILMN_2640752	2.98e-05	0.00115	-5.14
Ces2g	ILMN_2895284	0.00266	0.0322	2.001
Ces3	ILMN_1240872	1.03e-08	4.87e-06	-138.885
Cfap100	ILMN_1236738	3.45e-05	0.00128	5.271
Cfap126	ILMN_2645509	0.00452	0.0474	1.877
Cfap410	ILMN_2449725	0.00178	0.0238	1.676
Cfhr1	ILMN_2720352	3.12e-06	0.00023	-6.441
Cfhr2	ILMN_3041654	0.0032	0.0369	-2.553
Cfhr3	ILMN_1221272	1.73e-05	0.000771	-3.125
Cfi	ILMN_2631704	3.67e-05	0.00133	1.569
Cfl1	ILMN_1213376	6.77e-06	0.000394	3.262
Cfl2	ILMN_1241871	0.00127	0.0187	-2.119
Cfp	ILMN_1228320	0.00211	0.0271	1.876
Cgas	ILMN_1239863	0.000215	0.00495	2.632
Chchd10	ILMN_2749037	8.14e-06	0.000451	-1.54
Chchd5	ILMN_2801540	0.00416	0.0446	1.943
Chchd6	ILMN_2801746	0.00107	0.0165	1.921
Chchd7	ILMN_1240104	0.000494	0.00917	-2.307
Chd5	ILMN_1223724	0.0077	0.0693	1.859
Chdh	ILMN_3109728	0.00577	0.0561	-1.896
Chfr	ILMN_1213618	0.000365	0.00732	-2.192
Chka	ILMN_1223847	0.000197	0.00467	2.199
Chmp3	ILMN_2510260	0.00857	0.0744	-1.407
Chmp4b	ILMN_2776764	0.00818	0.0719	1.686
Chmp4c	ILMN_2548379	7.48e-11	1.99e-07	9.7
Chmp6	ILMN_1251583	0.000131	0.00341	2.05
Chpf2	ILMN_2702868	0.0124	0.0971	-1.556
Chpt1	ILMN_2740151	4e-05	0.00142	-6.523
Chrd	ILMN_2765047	0.0085	0.0741	1.658
Chrna2	ILMN_2681916	6.48e-07	7.28e-05	-5.69
Chrnb1	ILMN_3001481	0.000734	0.0124	4.892
Chrnb2	ILMN_2865297	0.00479	0.0492	-1.998
Chst2	ILMN_2687165	0.00177	0.0237	2.533
Chtop	ILMN_1215084	0.000223	0.00507	1.677
Chuk	ILMN_2656282	0.000193	0.00459	-2.372
Ciao1	ILMN_1218843	0.00149	0.021	-1.927
Ciao2b	ILMN_2849359	0.000232	0.00521	-1.54
Ciapin1	ILMN_1232237	5.72e-06	0.000351	-2.875
Cib2	ILMN_2659168	0.00513	0.0519	-5.151
Cic	ILMN_1216970	0.00617	0.059	1.458
Cidea	ILMN_1215446	0.000237	0.00529	12.276
Cideb	ILMN_3160626	0.000163	0.00404	-1.527
Cidec	ILMN_1222679	2.7e-05	0.00106	15.924
Ciita	ILMN_2678211	0.0128	0.0991	3.415
Cir1	ILMN_3030470	0.000528	0.00964	-1.768
Cirbp	ILMN_2761594	0.00262	0.0318	-1.935
Cisd1	ILMN_2706205	9.32e-05	0.00266	-1.954
Cited2	ILMN_2477221	0.00279	0.0334	-1.925
Clba1	ILMN_2631663	0.000119	0.00318	3.128
Clca2	ILMN_1223362	0.00814	0.0717	1.371
Clcf1	ILMN_1254497	0.0031	0.036	2.351
Clcn2	ILMN_1256594	0.00207	0.0267	-2.294
Clcn7	ILMN_2621921	1.52e-08	6.24e-06	-2.762
Cldn12	ILMN_1242248	0.000158	0.00394	-1.776
Cldn14	ILMN_1234745	0.00306	0.0357	2.26
Cldn15	ILMN_2674906	0.0076	0.0688	2.68
Cldn23	ILMN_2758545	3.17e-07	4.57e-05	3.833
Cldn3	ILMN_2634167	0.00853	0.0742	1.419
Cldn7	ILMN_2595477	0.00662	0.0623	1.847
Cldnd1	ILMN_2684563	5.29e-06	0.000333	-2.052
Cldnd2	ILMN_2736714	6.27e-06	0.000373	2.463
Clec10a	ILMN_2707319	0.00983	0.0818	2.459
Clec2d	ILMN_2603647	0.0012	0.0179	-2.146
Clec4a3	ILMN_3161652	0.000265	0.00577	2.58
Clec4c	ILMN_2959372	0.000363	0.0073	3.641
Clec6a	ILMN_2993314	0.000642	0.0112	3.669
Clec7a	ILMN_2663258	0.000359	0.00724	4.132
Clic5	ILMN_2677634	1.74e-05	0.000773	-2.776
Clip2	ILMN_2495703	2.87e-07	4.23e-05	9.455
Clip4	ILMN_2606470	4.99e-07	6.02e-05	-4.402
Clk2	ILMN_1238520	0.0118	0.0934	1.379
Cln6	ILMN_2525382	1.57e-05	0.000719	5.419
Clock	ILMN_2610973	0.000878	0.0141	-2.319
Clpp	ILMN_2982890	0.00967	0.0809	-1.308
Clpx	ILMN_2613869	4.03e-07	5.25e-05	-4.892
Clstn1	ILMN_2441501	0.00398	0.0433	1.619
Clstn3	ILMN_2827217	1.95e-06	0.00016	-6.887
Cluh	ILMN_1217040	7.63e-05	0.0023	-1.844
Clvs2	ILMN_1214043	0.00174	0.0234	-1.956
Cmah	ILMN_2626252	9.23e-07	9.34e-05	-15.25
Cmbl	ILMN_2713673	1.57e-05	0.000719	-3.402
Cmc1	ILMN_2492936	0.000153	0.00385	-1.763
Cmtm6	ILMN_1226069	0.000191	0.00456	-1.639
Cmtr2	ILMN_2720763	0.000541	0.00982	1.643
Cnih1	ILMN_1237640	0.00736	0.0672	-2.54
Cnnm2	ILMN_1226325	0.0016	0.0221	-1.84
Cnnm3	ILMN_1216036	0.0112	0.0903	-1.855
Cnot10	ILMN_2601020	0.00178	0.0238	1.365
Cnot3	ILMN_2626584	0.0119	0.0938	-1.551
Cnot7	ILMN_1231153	0.00109	0.0167	-1.995
Cnp	ILMN_2802263	0.0119	0.0941	-1.775
Cnrip1	ILMN_1231506	0.0104	0.0855	-1.725
Cnst	ILMN_1219489	0.00892	0.0765	2.253
Cntnap5c	ILMN_2849215	0.000214	0.00495	-1.854
Coa5	ILMN_2650106	0.00136	0.0197	-1.512
Coasy	ILMN_2741236	0.000277	0.00594	-2.017
Cobl	ILMN_2951682	0.003	0.0352	1.633
Cog4	ILMN_1228129	0.000593	0.0105	-1.735
Col14a1	ILMN_2591027	0.00154	0.0215	-2.222
Col17a1	ILMN_2879995	0.00253	0.0309	3.166
Col18a1	ILMN_2937542	0.000101	0.00282	-1.89
Col25a1	ILMN_1237273	0.00302	0.0354	-1.711
Col27a1	ILMN_2687324	1.45e-06	0.000128	-6.929
Col4a3	ILMN_1213850	4.2e-06	0.00028	12.627
Col4a4	ILMN_2983387	0.000926	0.0147	2.044
Col4a5	ILMN_2437848	5.13e-05	0.00173	8.412
Col5a3	ILMN_2754285	1.92e-09	1.89e-06	-4.394
Colec11	ILMN_2640542	0.000472	0.00886	-2.788
Colgalt2	ILMN_1257051	2.71e-09	2.19e-06	-7.177
Commd7	ILMN_1229682	0.00138	0.0198	-1.528
Commd8	ILMN_2492786	0.0122	0.0954	-1.84
Comt	ILMN_1248478	3.14e-06	0.00023	-2.197
Cop1	ILMN_2707245	0.00218	0.0277	-1.592
Copa	ILMN_2681906	0.000642	0.0112	1.507
Cope	ILMN_2944646	0.00135	0.0196	1.407
Copg2	ILMN_2667618	0.00811	0.0716	-2.337
Cops5	ILMN_2662124	0.000932	0.0148	-1.342
Coq10a	ILMN_1244527	3.56e-08	1.06e-05	-3.163
Coq10b	ILMN_3104462	0.00742	0.0677	1.846
Coq8a	ILMN_2800813	5.66e-07	6.57e-05	-8.983
Coq8b	ILMN_1214631	2.63e-05	0.00105	6.027
Coq9	ILMN_2774456	0.00388	0.0425	-1.768
Corin	ILMN_1236136	7.17e-07	7.81e-05	-17.957
Coro1a	ILMN_2787257	0.00117	0.0176	3.308
Cox11	ILMN_1247397	0.00242	0.0299	-2.409
Cox18	ILMN_2633039	0.01	0.0829	-1.407
Cox19	ILMN_1221936	0.00096	0.0151	-1.419
Cox5a	ILMN_2682800	0.00428	0.0455	-1.605
Cox5b	ILMN_2772319	1.71e-05	0.000766	-1.498
Cox6a1	ILMN_2638875	6.44e-05	0.00204	-1.443
Cox6a2	ILMN_2629581	2.77e-05	0.00109	3.493
Cox6b1	ILMN_1254971	2.03e-05	0.000867	-1.354
Cox6c	ILMN_2589039	0.000212	0.00491	-2.067
Cox7a2	ILMN_2733698	0.000236	0.00528	-2.567
Cp	ILMN_2520239	2.51e-05	0.00101	2.529
Cpeb2	ILMN_2589667	0.0112	0.0902	-2.144
Cpeb4	ILMN_1257184	0.000186	0.00447	-2.675
Cphx1	ILMN_1218639	0.000896	0.0143	-2.605
Cpm	ILMN_2476452	3.21e-06	0.000235	5.381
Cpn1	ILMN_2552569	0.00226	0.0285	-1.986
Cpn2	ILMN_3162120	0.0005	0.00927	-2.03
Cpne8	ILMN_3151149	0.000267	0.00578	3.446
Cpne9	ILMN_1255211	0.000701	0.0119	1.604
Cpox	ILMN_2972755	6.39e-05	0.00203	-4.19
Cpq	ILMN_2710121	0.0127	0.0988	-1.457
Cpsf4l	ILMN_2647225	0.000227	0.00514	-10.683
Cpt2	ILMN_2775123	0.000282	0.00602	-2.533
Cracr2b	ILMN_2913222	0.00347	0.039	1.738
Crbn	ILMN_2593356	0.000455	0.00863	-2.493
Creb3	ILMN_1256905	0.000398	0.00777	-2.367
Creb3l2	ILMN_2956448	8.63e-05	0.00252	4.173
Creb5	ILMN_2580205	0.00706	0.0653	1.806
Creg1	ILMN_1239638	0.00414	0.0445	-1.68
Creld1	ILMN_1232170	4.94e-05	0.00168	-1.755
Crem	ILMN_2964986	0.000733	0.0124	-2.084
Crip3	ILMN_3104529	0.000103	0.00284	-2.088
Crlf3	ILMN_2929221	2.36e-05	0.000968	1.491
Crls1	ILMN_1219797	0.00182	0.0242	-3.315
Crybg3	ILMN_2699028	0.00533	0.053	-2.174
Crygn	ILMN_3102770	0.00838	0.0733	-6.859
Cryl1	ILMN_1233691	0.00136	0.0197	-3.229
Crym	ILMN_2913563	0.000235	0.00527	1.833
Cryz	ILMN_1232686	0.000203	0.00477	-2.197
Cs	ILMN_1241236	3.41e-05	0.00127	-2.464
Csad	ILMN_2810624	0.000107	0.00295	-11.817
Cse1l	ILMN_1258174	0.000375	0.00744	-1.859
Csn3	ILMN_2854811	8.31e-05	0.00245	11.706
Csnk1e	ILMN_2712792	1.49e-05	0.000696	2.618
Csnk1g2	ILMN_2718251	3.69e-06	0.000257	1.675
Csnk1g3	ILMN_2793946	0.000983	0.0154	1.469
Csnk2a2	ILMN_1228485	0.000413	0.00804	1.409
Cspg5	ILMN_2732634	3.85e-06	0.000264	-4.334
Cspp1	ILMN_2735735	0.00519	0.0523	-2.309
Csprs	ILMN_2661289	1.35e-05	0.000643	2.606
Csrp2	ILMN_2721439	0.000187	0.00449	-2.651
Csrp3	ILMN_2742068	4.83e-06	0.000311	-21.165
Cst6	ILMN_2872851	3.54e-06	0.00025	3.304
Cstb	ILMN_2700715	0.000451	0.00857	2.027
Cstf3	ILMN_3145415	0.00564	0.0551	-1.514
Ctdsp2	ILMN_2863264	0.00392	0.0429	1.464
Cth	ILMN_2733193	0.000203	0.00477	-6.72
Ctnna1	ILMN_2780205	0.000481	0.00898	1.39
Ctnnbl1	ILMN_1249568	8.34e-06	0.000457	-2.835
Ctps1	ILMN_2620435	1.4e-06	0.000125	3.92
Ctps2	ILMN_2632076	0.000182	0.0044	4.372
Ctsa	ILMN_3045359	0.0127	0.0987	2.023
Ctse	ILMN_2960325	0.00533	0.053	1.778
Ctsw	ILMN_2721399	0.00646	0.0612	2.396
Cttnbp2	ILMN_1242097	0.00235	0.0292	1.47
Cuedc1	ILMN_1229454	0.00388	0.0425	1.872
Cul2	ILMN_1247069	6.05e-07	6.87e-05	-3.2
Cutc	ILMN_2834370	3.92e-05	0.00141	-2.182
Cux1	ILMN_2652187	0.00532	0.0529	-1.503
Cux2	ILMN_1234471	2.36e-07	3.68e-05	24.053
Cx3cl1	ILMN_2627041	0.00725	0.0664	1.717
Cxadr	ILMN_3018017	0.0108	0.0875	1.459
Cxcl10	ILMN_3142803	3.17e-05	0.0012	5.834
Cxcl11	ILMN_2566439	0.00104	0.016	3.637
Cxcl12	ILMN_2737302	0.00873	0.0754	-3.234
Cxcl13	ILMN_2760019	0.00029	0.00617	13.532
Cxcl14	ILMN_2760800	0.000773	0.0128	9.718
Cxcl16	ILMN_1254723	0.000185	0.00446	3.133
Cxcl17	ILMN_2783414	0.000101	0.0028	15.571
Cxcl2	ILMN_2763245	0.00306	0.0357	3.89
Cxcl9	ILMN_1215862	0.000267	0.00578	5.403
Cxcr4	ILMN_2630459	0.00542	0.0536	2.753
Cxorf40a/Cxorf40b	ILMN_3144761	0.00422	0.045	-1.644
Cyb561	ILMN_1232601	0.000108	0.00295	12.46
Cyb561d2	ILMN_2850342	0.005	0.0509	-2.39
Cyb5b	ILMN_2720180	0.00162	0.0223	-1.912
Cyb5d2	ILMN_2957968	0.000417	0.0081	-2.29
Cyb5r1	ILMN_2567946	0.00698	0.0647	1.43
Cyb5rl	ILMN_2964728	0.0052	0.0523	-1.621
Cyba	ILMN_2806700	0.00173	0.0234	2.13
Cyc1	ILMN_1251771	0.00242	0.0299	-1.605
Cycs	ILMN_3155380	0.0036	0.0402	-2.102
Cyhr1	ILMN_2599527	1.75e-05	0.000775	-1.754
Cyp17a1	ILMN_2874352	0.000208	0.00485	62.234
Cyp1a2	ILMN_2739847	0.00046	0.00869	-19.286
Cyp26a1	ILMN_2957054	0.00622	0.0594	-4.1
Cyp27a1	ILMN_2620326	0.000163	0.00404	-4.197
Cyp2a6	ILMN_1250364	1.58e-09	1.62e-06	298.539
Cyp2b13/Cyp2b9	ILMN_2617625	5.65e-09	3.5e-06	456.931
Cyp2b23	ILMN_2976211	1.33e-08	5.79e-06	118.32
Cyp2b6	ILMN_2594926	0.000207	0.00484	-13.588
Cyp2c18	ILMN_2736539	0.000217	0.00499	-13.683
Cyp2c40	ILMN_3153624	0.000192	0.00456	-12.589
Cyp2c54	ILMN_1241818	3.81e-05	0.00138	-19.977
Cyp2c70	ILMN_1245514	5.42e-05	0.0018	-1.676
Cyp2c8	ILMN_2769991	1e-05	0.000523	-6.643
Cyp2d13	ILMN_1253563	6e-05	0.00193	-6.785
Cyp2d40	ILMN_2802643	1.28e-05	0.000623	-3.889
Cyp2d9	ILMN_2875737	4.6e-05	0.00159	-5.642
Cyp2e1	ILMN_2687014	0.00184	0.0244	-6.686
Cyp2f1	ILMN_2702903	1.22e-11	6.92e-08	-35.97
Cyp2j9	ILMN_2719908	0.000473	0.00888	-4.828
Cyp2u1	ILMN_3004221	9.84e-09	4.84e-06	-15.957
Cyp39a1	ILMN_2601183	1.73e-05	0.000773	3.573
Cyp3a25	ILMN_1227535	0.000516	0.00949	4.434
Cyp3a5	ILMN_2753183	0.00229	0.0288	-3.847
Cyp46a1	ILMN_2781557	0.000526	0.00961	-8.703
Cyp4a11	ILMN_2529509	5.84e-05	0.0019	9.289
Cyp4a14	ILMN_2691680	0.00775	0.0696	10.049
Cyp4a22	ILMN_1254109	2.14e-09	2.02e-06	-1491.85
Cyp4f12	ILMN_1231625	1.22e-07	2.3e-05	-10.791
Cyp4f16/Cyp4f37	ILMN_2792351	1.46e-09	1.58e-06	6.15
Cyp4f8	ILMN_2906226	0.00166	0.0227	-1.885
Cyp4v2	ILMN_1251504	6.11e-09	3.69e-06	-3.369
Cyp7a1	ILMN_2604383	0.00182	0.0242	-35.876
Cyp7b1	ILMN_2601215	1.36e-06	0.000122	-34.833
Cyp8b1	ILMN_2627744	6.04e-08	1.49e-05	-43.937
Cyth4	ILMN_2416628	0.000104	0.00287	2.863
D030028a08Rik	ILMN_2476005	0.00717	0.066	1.674
D130040h23Rik	ILMN_1220981	0.000528	0.00963	2.078
D17h6s56e-5	ILMN_1260061	0.000209	0.00487	6.38
D630033o11Rik	ILMN_1240549	4.63e-06	0.000303	-3.937
D830005e20Rik	ILMN_2582449	0.00577	0.0561	-1.653
D830014e11Rik	ILMN_2696171	3.54e-07	4.84e-05	-12.445
D830044d21Rik	ILMN_2761338	2.76e-05	0.00108	3.139
D830050j10Rik	ILMN_2828438	0.00129	0.0189	-1.879
Daam1	ILMN_1246330	0.00784	0.0701	-1.827
Dab1	ILMN_2601072	1.04e-05	0.000537	11.788
Dab2ip	ILMN_2615557	4.14e-08	1.16e-05	2.896
Dact2	ILMN_2697012	0.000771	0.0128	-3.34
Daglb	ILMN_2714548	0.00297	0.0349	-1.645
Dapk2	ILMN_2977558	1.02e-06	9.96e-05	3.719
Dapp1	ILMN_1253354	3.03e-05	0.00116	2.481
Dars2	ILMN_2688721	0.00375	0.0414	-1.638
Dazap2	ILMN_2739287	0.000337	0.00687	-1.761
Dbi	ILMN_3071356	0.00378	0.0417	-2.026
Dbndd2	ILMN_1249905	0.000238	0.00531	1.878
Dcaf11	ILMN_1212975	0.000218	0.00499	-2.784
Dcaf12	ILMN_1248522	0.0106	0.0866	-1.592
Dcaf5	ILMN_1246452	0.00193	0.0253	-1.467
Dcaf7	ILMN_2546073	0.000188	0.0045	1.534
Dcbld1	ILMN_1253155	1.04e-08	4.87e-06	4.636
Dcn	ILMN_2596346	0.00236	0.0293	-3.068
Dcp1a	ILMN_2697060	0.0069	0.0641	1.435
Dcp1b	ILMN_3062378	0.00566	0.0553	1.585
Dcpp1	ILMN_2633688	0.00965	0.0809	-1.777
Dct	ILMN_2770040	0.000544	0.00985	-33.634
Dctd	ILMN_1241225	0.00101	0.0158	2.373
Dctpp1	ILMN_1228334	0.00152	0.0213	1.441
Dcun1d4	ILMN_2883795	0.00794	0.0707	-1.555
Ddah1	ILMN_1256676	9.19e-06	0.00049	3.481
Ddb2	ILMN_1229502	8.03e-05	0.00239	2.459
Ddc	ILMN_1260450	7.44e-10	1.09e-06	-33.904
Ddhd1	ILMN_3163148	0.00319	0.0368	-1.583
Ddi2	ILMN_2998995	0.000886	0.0142	-2.064
Ddit3	ILMN_2652909	0.00744	0.0678	3.127
Ddo	ILMN_1238706	0.000754	0.0126	1.707
Ddr1	ILMN_2713898	9.86e-05	0.00277	6.683
Ddx23	ILMN_2476999	0.00182	0.0242	1.967
Ddx25	ILMN_1237338	3.29e-05	0.00124	15.122
Ddx27	ILMN_2507890	0.00929	0.0787	1.557
Ddx3x	ILMN_2710166	0.0101	0.0835	-2.038
Ddx47	ILMN_2705067	0.0112	0.0898	-1.428
Ddx49	ILMN_1245733	0.000183	0.0044	2.563
Ddx58	ILMN_1251358	6.56e-05	0.00207	-2.581
Defa3	ILMN_2943256	0.0091	0.0775	1.529
Dennd10	ILMN_2637624	0.00037	0.00738	-1.845
Dennd11	ILMN_2457773	1.91e-06	0.000158	3.143
Dennd2a	ILMN_2697361	0.00273	0.0329	-2.04
Dennd3	ILMN_1224129	0.00185	0.0245	1.979
Depdc5	ILMN_3062654	0.00193	0.0253	-1.662
Depp1	ILMN_2894211	4.15e-05	0.00147	5.304
Dera	ILMN_1227366	7.6e-05	0.0023	-2.843
Derl2	ILMN_2685125	5.57e-05	0.00183	-1.47
Det1	ILMN_2708546	7.85e-05	0.00236	3.432
Dexi	ILMN_2623929	5.62e-07	6.56e-05	-2.642
Dffa	ILMN_2704900	0.00752	0.0682	-1.488
Dgcr6	ILMN_2611284	0.00206	0.0266	-1.534
Dgkz	ILMN_2915059	0.000156	0.00391	1.881
Dhdh	ILMN_2689939	0.00321	0.0369	-3.175
Dhrs11	ILMN_2746830	2.9e-06	0.000217	-2.124
Dhrs13	ILMN_2770270	0.00585	0.0567	-1.837
Dhrs4	ILMN_2477326	0.00626	0.0597	-1.62
Dhtkd1	ILMN_1258696	0.00343	0.0387	-2.548
Dhx32	ILMN_2643150	0.0119	0.0943	1.374
Dhx33	ILMN_2600202	0.00337	0.0383	-1.593
Dhx38	ILMN_3161767	0.00883	0.0761	1.372
Dis3l	ILMN_1227726	0.0046	0.0478	-1.353
Dis3l2	ILMN_2592496	0.00166	0.0227	-1.595
Disp1	ILMN_2772288	0.00363	0.0403	2.787
Dixdc1	ILMN_1214173	0.00375	0.0414	-1.441
Dkk4	ILMN_2741421	0.00186	0.0246	-2.551
Dlat	ILMN_2757993	0.00257	0.0314	-2.619
Dlgap4	ILMN_1220861	4.51e-05	0.00156	2.702
Dlk1	ILMN_2771738	0.0053	0.0529	5.667
Dlst	ILMN_1237507	7.64e-05	0.00231	-1.447
Dlx3	ILMN_2675833	7.13e-08	1.65e-05	5.232
Dmac2	ILMN_2666225	0.0124	0.097	-1.523
Dmgdh	ILMN_1247352	1.17e-06	0.00011	-4.82
Dmrt3	ILMN_1230366	0.00232	0.029	1.795
Dmrta2	ILMN_1243528	0.012	0.0947	1.567
Dmtf1	ILMN_2491593	0.00156	0.0217	-2.574
Dmxl2	ILMN_2467185	0.00258	0.0315	-1.978
Dnaaf1	ILMN_1218597	0.000549	0.00991	2.121
Dnah11	ILMN_2632034	0.00012	0.0032	4.274
Dnaja1	ILMN_2800446	0.00406	0.0439	-1.848
Dnajb13	ILMN_2667257	0.00982	0.0818	1.518
Dnajb6	ILMN_3060442	0.00885	0.0761	1.43
Dnajc10	ILMN_3128019	1.27e-07	2.38e-05	2.38
Dnajc16	ILMN_2595637	0.00237	0.0295	-1.325
Dnajc28	ILMN_1219898	0.000124	0.00328	-2.342
Dnajc5	ILMN_2671708	0.00232	0.029	1.36
Dnajc6	ILMN_1230224	0.00046	0.0087	8.066
Dnase2	ILMN_2627328	3.01e-05	0.00115	-2.374
Dnase2b	ILMN_2990014	0.0011	0.0167	2.295
Dnm1l	ILMN_2660267	0.00703	0.0651	-1.727
Dnttip1	ILMN_1256348	5.84e-05	0.0019	1.75
Dock4	ILMN_2870329	0.00917	0.078	-1.629
Dock8	ILMN_2655163	0.00042	0.00812	-2.227
Dok1	ILMN_2704141	0.00318	0.0367	1.816
Dok3	ILMN_1258357	0.000571	0.0102	2.373
Dolpp1	ILMN_2723338	0.00297	0.0349	-1.367
Donson	ILMN_2706882	0.000955	0.0151	2.005
Dpcd	ILMN_1237049	0.00897	0.0768	-1.379
Dpm1	ILMN_2590054	0.00181	0.0242	-2.113
Dpp3	ILMN_2751925	0.000349	0.00708	-1.434
Dpp8	ILMN_1215849	9.13e-06	0.000489	1.558
Dpy19l3	ILMN_2660541	0.000121	0.00321	-3.09
Dpyd	ILMN_2605329	8.04e-06	0.000446	-5.791
Dpysl2	ILMN_2949596	4.82e-08	1.3e-05	2.41
Dqx1	ILMN_2677323	0.00235	0.0293	3.105
Dram1	ILMN_1219820	1.5e-07	2.69e-05	11.312
Dram2	ILMN_1224589	0.00276	0.0331	-1.803
Drc1	ILMN_2538938	0.000116	0.00312	7.896
Drosha	ILMN_3066222	0.00638	0.0606	1.503
Dsg1c	ILMN_1253233	3.55e-05	0.0013	2.965
Dsp	ILMN_2654997	4.95e-05	0.00168	-3.178
Dtnbp1	ILMN_2762056	0.00223	0.0282	-1.381
Dus1l	ILMN_1235751	0.00565	0.0552	-1.559
Dusp16	ILMN_3112011	0.00158	0.0219	2.046
Dusp22	ILMN_2767996	0.00244	0.0301	1.869
Dusp23	ILMN_1252812	0.0112	0.0901	-1.532
Dusp3	ILMN_2684693	0.00292	0.0345	2.362
Dusp4	ILMN_2689731	0.00557	0.0546	3.404
Dusp5	ILMN_2531737	1.37e-05	0.00065	16.445
Dusp6	ILMN_2701321	0.000229	0.00517	7.794
Dusp7	ILMN_2804523	9.43e-05	0.00268	2.156
Dusp8	ILMN_1228031	0.00809	0.0714	4.733
Dync2li1	ILMN_3090123	0.000144	0.00369	2.952
Dynll1	ILMN_2788121	2.36e-06	0.000185	4.002
Dynlrb1	ILMN_2589814	0.00531	0.0529	-1.332
Dyrk2	ILMN_3138439	0.0129	0.0998	-1.591
Dzip3	ILMN_1252151	0.00235	0.0293	2.411
E030030i06Rik	ILMN_1248267	0.000579	0.0103	-2.228
E130308a19Rik	ILMN_2536776	0.00482	0.0495	-1.949
E2f6	ILMN_2581972	1.21e-06	0.000113	-3.067
Ear2	ILMN_2925653	1.16e-05	0.00058	3.737
Ear3	ILMN_2524986	0.000287	0.00611	3.072
Ear4	ILMN_2868480	0.00106	0.0163	3.767
Ebi3	ILMN_2662322	3.19e-05	0.00121	3.174
Ebp	ILMN_2707043	9.42e-07	9.48e-05	-1.985
Ebpl	ILMN_2725035	0.0112	0.0901	-2.127
Eci1	ILMN_2615207	0.0111	0.0895	-1.597
Ecsit	ILMN_2824167	0.000211	0.0049	-1.787
Edil3	ILMN_2630495	0.00331	0.0379	-1.414
Edn1	ILMN_2737713	0.00639	0.0606	2.891
Ednra	ILMN_2674351	0.00536	0.0532	-2.865
Eed	ILMN_2765015	0.00968	0.081	-1.8
Eef1akmt4	ILMN_2641751	0.00109	0.0167	1.84
Eef1d	ILMN_2624018	1.27e-05	0.000617	1.692
Eef1g	ILMN_2777282	3.45e-05	0.00128	1.534
Eefsec	ILMN_2849985	0.000681	0.0117	-2.06
Efna4	ILMN_2691352	0.000146	0.00371	2.199
Efna5	ILMN_2757641	0.000517	0.00949	-2.174
Efnb2	ILMN_2716212	0.00415	0.0446	1.32
Efr3a	ILMN_2678400	0.000903	0.0144	-1.555
Egfr	ILMN_3128725	5e-07	6.02e-05	-6.154
Egr1	ILMN_2662926	0.00158	0.0219	10.25
Egr2	ILMN_2623983	0.00517	0.0522	2.749
Ehbp1	ILMN_2868981	0.00162	0.0223	-2.673
Ehd3	ILMN_1232989	0.000847	0.0138	-2.2
Ehd4	ILMN_1224768	2.39e-05	0.000977	3.225
Ehhadh	ILMN_2706120	0.000325	0.0067	-3.075
Ei24	ILMN_2775512	0.00218	0.0277	-1.619
Eif1ad	ILMN_1237895	5.76e-05	0.00188	-1.837
Eif1ax	ILMN_2698107	0.0129	0.0995	1.596
Eif2ak1	ILMN_2709397	0.00294	0.0346	-1.538
Eif3d	ILMN_2774163	0.000468	0.00881	1.404
Eif3f	ILMN_2753213	2.86e-05	0.00112	1.558
Eif3j	ILMN_2832228	0.0107	0.0869	-1.559
Eif4a1	ILMN_2959480	2.54e-06	0.000195	1.494
Eif4ebp1	ILMN_2670398	0.0034	0.0385	1.408
Eif4enif1	ILMN_2726950	9.21e-06	0.000491	1.645
Eif4g1	ILMN_2716514	0.00791	0.0705	1.484
Eif6	ILMN_1255935	0.000296	0.00626	2.144
Eipr1	ILMN_2903639	0.000277	0.00594	-1.326
Elac1	ILMN_2497945	0.00146	0.0207	-1.821
Elac2	ILMN_1253753	0.000145	0.0037	-1.652
Elf3	ILMN_2850233	0.000751	0.0126	7.854
Ell	ILMN_2751304	0.00662	0.0623	1.584
Elmo3	ILMN_2693636	0.00757	0.0685	-1.61
Elmod3	ILMN_2742244	0.0126	0.0983	-1.609
Elovl3	ILMN_2682207	2.88e-15	1.31e-10	-167.334
Emc1	ILMN_3158659	0.00188	0.0247	-1.628
Emc2	ILMN_2814431	0.000115	0.0031	-1.616
Emc3	ILMN_1228253	0.00519	0.0523	-1.5
Emc4	ILMN_2809247	0.00723	0.0663	-1.306
Emc9	ILMN_1226261	4.81e-06	0.00031	-2.717
Emg1	ILMN_2744237	0.00105	0.0162	-1.438
Eml4	ILMN_1253677	0.00175	0.0235	1.37
Emp2	ILMN_2598103	1.58e-09	1.62e-06	3.713
Enc1	ILMN_1237886	9.99e-06	0.000522	10.803
Enho	ILMN_2479977	0.00215	0.0274	-1.938
Enoph1	ILMN_1233630	0.0105	0.0858	1.626
Enox2	ILMN_3009579	1.61e-05	0.000731	-2.917
Enpp1	ILMN_1231851	1.69e-06	0.000144	2.779
Enpp2	ILMN_2954474	0.00262	0.0318	2.091
Enpp3	ILMN_1229710	3.76e-07	5.01e-05	-3.123
Enpp5	ILMN_1217118	0.000301	0.00634	-2.955
Enpp6	ILMN_2766894	1.03e-05	0.000535	-5.879
Ensa	ILMN_2763294	0.000959	0.0151	-2.133
Entpd2	ILMN_1237670	5.15e-06	0.000328	5.797
Entpd5	ILMN_2433685	0.00443	0.0466	-2.632
Entpd6	ILMN_1239319	0.0067	0.0628	1.739
Entpd8	ILMN_2744998	0.00802	0.0711	-1.603
Epas1	ILMN_3052632	0.000133	0.00346	3.669
Epb41l2	ILMN_1224211	1.73e-05	0.000772	5.113
Epg5	ILMN_2722131	2.59e-05	0.00104	-2.5
Epha7	ILMN_2826671	0.00886	0.0761	-1.717
Ephb4	ILMN_2973206	0.000703	0.012	-1.788
Ephx1	ILMN_2664224	0.00979	0.0817	-1.575
Ephx2	ILMN_1226688	4.53e-06	0.000298	-3.375
Epn2	ILMN_2659617	8.78e-06	0.000474	1.951
Epop	ILMN_2963091	0.0125	0.0974	2.395
Eps15	ILMN_1228338	0.00229	0.0288	1.689
Eps15l1	ILMN_1245948	0.000207	0.00482	1.67
Eps8l2	ILMN_1223406	0.00393	0.0429	-2.395
Eral1	ILMN_2777394	0.00284	0.0338	-2.176
Erc2	ILMN_1244989	0.00898	0.0769	-2.255
Ercc2	ILMN_1233075	2.26e-05	0.000937	12.925
Erdr1	ILMN_1246153	0.00242	0.0299	3.293
Ergic1	ILMN_2745433	0.00019	0.00454	-1.661
Ergic2	ILMN_1241196	0.00206	0.0266	-1.825
Erich4	ILMN_3161671	5.77e-07	6.63e-05	66.076
Ermp1	ILMN_1242286	0.000905	0.0144	1.894
Ero1b	ILMN_2692960	0.00101	0.0158	-3.085
Erp27	ILMN_2888940	0.000258	0.00565	-3.351
Esd	ILMN_1219686	0.00401	0.0435	-2.546
Esm1	ILMN_1257574	1.27e-05	0.000617	44.673
Esrp2	ILMN_1224254	7.14e-05	0.00219	-1.59
Esyt1	ILMN_1240994	0.00261	0.0317	1.424
Etf1	ILMN_2995755	7.2e-05	0.00221	1.527
Etfa	ILMN_1237075	0.00211	0.027	-1.634
Etfb	ILMN_2627895	0.0035	0.0393	1.32
Etfbkmt	ILMN_2650428	5.93e-06	0.00036	-4.942
Etfdh	ILMN_2669804	9.39e-05	0.00267	-3.326
Ethe1	ILMN_2621074	2e-06	0.000163	-3.109
Etnppl	ILMN_1229990	1.24e-06	0.000115	-47.683
Ets2	ILMN_2594714	0.00029	0.00617	2.767
Etv4	ILMN_2778111	0.000345	0.00701	3.467
Etv5	ILMN_1235329	1.39e-06	0.000124	4.735
Eva1a	ILMN_2813577	0.000795	0.0131	-2.4
Evpl	ILMN_2435835	0.00377	0.0416	1.762
Exd1	ILMN_3160260	0.00148	0.0209	-1.902
Exd2	ILMN_2927225	0.00233	0.0291	-1.715
Exoc3l4	ILMN_2740207	0.0083	0.0727	4.542
Exoc5	ILMN_1233365	0.00708	0.0654	1.808
Exoc6	ILMN_1235861	4.91e-05	0.00167	-1.732
Exoc6b	ILMN_1229985	9.34e-05	0.00266	1.687
Exoc8	ILMN_2689560	0.00513	0.0519	1.328
Exog	ILMN_1259684	0.00118	0.0177	1.991
Exosc5	ILMN_2877280	0.00341	0.0385	-1.355
Exph5	ILMN_2717314	0.00131	0.0191	-2.127
Ext1	ILMN_2731989	0.00153	0.0214	1.445
Ext2	ILMN_1222215	4.78e-06	0.000309	-2.306
Extl1	ILMN_1215877	8.24e-05	0.00244	-6.088
F11r	ILMN_2713305	0.000686	0.0117	1.949
F2r	ILMN_2740852	5.19e-05	0.00174	2.256
F2rl1	ILMN_2866267	7.22e-08	1.65e-05	39.413
F5	ILMN_1222970	0.00361	0.0402	1.415
Faap20	ILMN_2736360	0.000583	0.0104	1.879
Fadd	ILMN_1223126	0.008	0.071	-1.314
Fads2	ILMN_2519802	0.00462	0.048	2.683
Fahd1	ILMN_1218891	8.49e-05	0.00249	-2.541
Fahd2b	ILMN_1214593	0.00748	0.068	-2.188
Faim	ILMN_2632976	0.0126	0.0981	-1.902
Fam102a	ILMN_1225348	0.000265	0.00577	2.058
Fam110b	ILMN_2766755	7.14e-06	0.000408	3.508
Fam110c	ILMN_2757634	1.71e-10	3.53e-07	20.922
Fam110d	ILMN_2705440	0.000236	0.00528	3.86
Fam117a	ILMN_1224162	0.0101	0.0833	1.888
Fam118b	ILMN_2653842	0.00321	0.0369	2.108
Fam120b	ILMN_2635888	0.00141	0.0202	2.073
Fam126a	ILMN_2771087	3.46e-05	0.00128	1.844
Fam131c	ILMN_1227306	0.00667	0.0626	-1.817
Fam149b1	ILMN_2641270	0.00148	0.0209	-2.308
Fam160a2	ILMN_1234685	0.000292	0.00621	1.68
Fam163b	ILMN_2963343	0.0081	0.0715	-1.633
Fam169b	ILMN_3014674	2.4e-05	0.00098	2.073
Fam172a	ILMN_1252597	0.00164	0.0225	-1.668
Fam177a/Fam177a2	ILMN_3107690	4.64e-06	0.000303	5.787
Fam181b	ILMN_1234519	0.0087	0.0751	-1.47
Fam185a	ILMN_2893321	0.00537	0.0532	1.319
Fam20a	ILMN_2840430	0.000338	0.00688	1.717
Fam20b	ILMN_1247603	0.00466	0.0482	1.314
Fam210b	ILMN_2702016	0.00694	0.0644	-1.752
Fam214a	ILMN_1236354	0.000833	0.0136	-4.068
Fam25c	ILMN_2678637	1.61e-05	0.000731	-14.359
Fam3c	ILMN_1229056	2.09e-05	0.000884	2.78
Fam43a	ILMN_1260286	0.00351	0.0394	-1.326
Fam81a	ILMN_2733204	0.0112	0.0898	2.178
Fam83g	ILMN_1256927	1.93e-05	0.000832	3.619
Fam91a1	ILMN_2698239	0.0129	0.0995	-1.387
Fance	ILMN_2656810	0.00469	0.0485	-1.539
Fancl	ILMN_1247125	0.000127	0.00334	-4.594
Farp2	ILMN_2745925	0.00037	0.00738	-2.022
Fas	ILMN_2479290	1.08e-05	0.000552	-2.935
Fastkd1	ILMN_3162793	0.000117	0.00314	-2.188
Fat1	ILMN_1250688	0.00111	0.0169	1.888
Fat4	ILMN_1226274	0.00442	0.0466	1.341
Fbh1	ILMN_2811705	0.00185	0.0245	-2.062
Fblim1	ILMN_2837671	1.68e-06	0.000144	29.171
Fbln7	ILMN_2637357	0.0078	0.0699	-1.648
Fbxl14	ILMN_2972232	2.54e-08	8.38e-06	2.001
Fbxl6	ILMN_2935032	5.61e-06	0.000347	1.878
Fbxo15	ILMN_2987637	0.00428	0.0455	-1.317
Fbxo25	ILMN_2762397	0.00724	0.0664	-1.533
Fbxo3	ILMN_3131522	0.00821	0.0722	-2.08
Fbxo30	ILMN_2431871	1.5e-05	0.000696	-2.509
Fbxo34	ILMN_2876325	0.0122	0.0955	-1.677
Fbxo38	ILMN_2955755	0.0128	0.0989	-1.454
Fbxo4	ILMN_2869312	0.00276	0.0331	1.445
Fbxo8	ILMN_2621113	0.000562	0.0101	-2.553
Fbxw21	ILMN_2535043	1.02e-07	2.01e-05	16.241
Fbxw7	ILMN_2681824	0.00104	0.016	1.48
Fcer2	ILMN_2975312	0.0129	0.0997	-1.726
Fcf1	ILMN_2906718	1.61e-05	0.000731	-1.729
Fcgr1a	ILMN_1229523	0.0103	0.0847	2.156
Fcgr2a	ILMN_2687403	0.00298	0.0351	3.055
Fcgr2b	ILMN_2577664	0.00407	0.044	1.387
Fcgr3a/Fcgr3b	ILMN_2631161	0.000929	0.0148	2.17
Fcho1	ILMN_2703023	0.000238	0.00531	2.18
Fchsd1	ILMN_2741189	0.000308	0.00643	2.503
Fchsd2	ILMN_2798086	0.00691	0.0643	1.481
Fcrls	ILMN_2770968	0.000173	0.00424	2.891
Fem1b	ILMN_1230162	8.68e-05	0.00252	1.718
Fer	ILMN_2631205	0.00479	0.0492	-1.499
Fermt2	ILMN_2670022	0.000213	0.00492	-1.947
Fermt3	ILMN_2649392	0.00135	0.0196	2.312
Fes	ILMN_2695793	0.000524	0.00959	1.945
Ffar3	ILMN_1236703	4.24e-07	5.43e-05	-2.635
Ffar4	ILMN_2746895	6.24e-05	0.00199	18.174
Fgd1	ILMN_2594009	1.06e-07	2.05e-05	8.631
Fgd2	ILMN_2737903	0.00341	0.0385	2.16
Fgd4	ILMN_2610084	0.00175	0.0235	-1.803
Fgf22	ILMN_2604814	0.00117	0.0176	-2.191
Fgfr2	ILMN_1225071	0.00164	0.0225	1.99
Fgfr3	ILMN_2590766	0.00432	0.0458	-2.009
Fggy	ILMN_2999158	0.000218	0.005	-2.799
Fh	ILMN_2771754	0.00773	0.0695	-2.705
Fhad1	ILMN_3000155	0.00345	0.0388	1.825
Fhdc1	ILMN_1220688	2.84e-05	0.00111	10.81
Fhl2	ILMN_2770386	0.00553	0.0544	2.069
Fhl3	ILMN_2686669	0.0015	0.0212	2.34
Fibp	ILMN_1260261	1.13e-05	0.000572	1.492
Figla	ILMN_2854992	0.00393	0.0429	-2.029
Filip1l	ILMN_1223198	0.00358	0.04	2.401
Fip1l1	ILMN_1220581	0.00528	0.0527	1.953
Fitm1	ILMN_1243516	0.000371	0.00739	-6.603
Fkbp11	ILMN_1224635	0.000154	0.00386	3.94
Fkbp1a	ILMN_2776025	0.0118	0.0933	1.494
Fkbp5	ILMN_2718266	4.79e-09	3.23e-06	8.835
Fkbp7	ILMN_1220317	0.00484	0.0496	1.32
Fkbp8	ILMN_2656677	2.48e-05	0.001	1.504
Flot1	ILMN_1241618	1.55e-06	0.000136	1.813
Flot2	ILMN_3152380	2.1e-05	0.000888	1.358
Flt4	ILMN_2662229	0.0111	0.0893	2.218
Flvcr2	ILMN_1248190	0.00582	0.0565	1.737
Fmc1	ILMN_2958076	0.00627	0.0597	-1.585
Fmn2	ILMN_1217191	1.05e-08	4.87e-06	-24.458
Fmnl2	ILMN_2656268	1.97e-05	0.000844	3.241
Fmnl3	ILMN_2599659	1.46e-05	0.000686	4.434
Fmo3	ILMN_2943135	2.69e-05	0.00106	128.481
Fmo4	ILMN_2591271	0.0123	0.0961	1.827
Fn3k	ILMN_1223313	1.67e-05	0.000753	-5.842
Fndc10	ILMN_1250201	1.11e-05	0.000564	14.255
Fndc3b	ILMN_2862567	8.24e-07	8.66e-05	4.924
Fndc5	ILMN_1214878	0.00117	0.0176	-1.884
Fntb	ILMN_2670517	0.001	0.0156	1.5
Fos	ILMN_2750515	0.00299	0.0351	7.739
Fosl2	ILMN_1252481	0.011	0.0891	3.019
Foxa3	ILMN_1228748	0.000433	0.00829	2.026
Foxi1	ILMN_2722232	0.00947	0.0798	1.426
Foxj3	ILMN_2729171	0.00202	0.0262	1.727
Foxn3	ILMN_2844097	1.16e-05	0.00058	-3.212
Foxp4	ILMN_1237606	7.08e-06	0.000408	2.628
Foxred1	ILMN_1237151	0.000223	0.00507	-2.864
Fpgs	ILMN_1233334	5.4e-05	0.00179	-2.43
Fpr3	ILMN_1221662	0.00797	0.0709	1.469
Fra10ac1	ILMN_2613492	0.00622	0.0594	-1.513
Fras1	ILMN_1227146	0.000121	0.00321	-3.054
Frmd4a	ILMN_2586777	2.21e-07	3.52e-05	3.913
Frmd4b	ILMN_2569683	1.5e-05	0.000696	5.021
Frmd6	ILMN_2828916	3.73e-07	5e-05	4.708
Fscn2	ILMN_2581506	0.00639	0.0606	-1.9
Fsd2	ILMN_1242790	0.000789	0.013	2.695
Fst	ILMN_1228958	0.0122	0.0954	4.247
Fstl3	ILMN_2636738	0.0129	0.0998	1.491
Ftl	ILMN_1229517	0.00096	0.0151	-1.9
Fto	ILMN_2565964	0.00507	0.0514	2.647
Fubp1	ILMN_2683593	4.5e-06	0.000297	3.401
Fuom	ILMN_1251065	0.000702	0.012	-1.793
Furin	ILMN_1252364	0.00485	0.0497	1.962
Fut10	ILMN_3011294	0.0109	0.0882	-1.678
Fuz	ILMN_1239948	0.000881	0.0142	-2.053
Fxn	ILMN_3049455	9.95e-05	0.00278	-2.196
Fyb1	ILMN_3006219	0.00657	0.062	2.163
Fyco1	ILMN_2750912	0.00141	0.0202	-1.774
Fzd4	ILMN_2865248	0.00575	0.0559	-1.837
Fzd5	ILMN_3161263	0.00307	0.0358	1.677
Fzd7	ILMN_2907560	0.000217	0.00498	-2.142
Fzr1	ILMN_1254374	0.00522	0.0524	-1.348
G3bp1	ILMN_2774825	0.000132	0.00343	1.502
G3bp2	ILMN_2691815	0.0026	0.0316	-1.714
G6pc	ILMN_1245103	0.000718	0.0122	-7.191
G6pd	ILMN_2721337	7.84e-07	8.29e-05	7.428
Gabarapl1	ILMN_1236958	0.00861	0.0746	-2.108
Gabrb3	ILMN_2476948	6.24e-06	0.000372	-5.742
Gadd45b	ILMN_2900653	0.000591	0.0105	7.213
Gal3st1	ILMN_1258028	0.000126	0.00331	3.644
Galnt11	ILMN_2700400	7.4e-07	7.92e-05	1.779
Galnt15	ILMN_1244612	2.22e-06	0.000177	3.903
Galnt18	ILMN_2736514	0.00163	0.0224	3.224
Ganc	ILMN_1226527	0.00883	0.0761	-1.542
Gar1	ILMN_1226280	4.46e-05	0.00155	2.197
Gars1	ILMN_2678200	0.000116	0.00312	1.513
Gas2	ILMN_2512191	4.48e-09	3.11e-06	-9.222
Gas2l1	ILMN_3047914	0.0116	0.0925	1.398
Gas2l3	ILMN_2507232	0.0111	0.0895	2.152
Gas8	ILMN_1239092	0.00147	0.0209	2.312
Gata6	ILMN_1255968	0.0067	0.0628	2.51
Gatb	ILMN_2755915	7.92e-05	0.00237	-2.26
Gatd3a/Gatd3b	ILMN_2991545	0.000177	0.00431	-1.677
Gba	ILMN_3130172	0.00444	0.0468	1.412
Gba2	ILMN_2900042	0.000234	0.00524	-2.087
Gbf1	ILMN_2940559	0.00063	0.011	-1.561
Gbp2	ILMN_3122961	0.00359	0.0401	2.164
Gbp6	ILMN_2837493	5.55e-05	0.00183	-7.228
Gcat	ILMN_2777696	0.000314	0.00652	-1.995
Gcc2	ILMN_3003335	0.00107	0.0164	1.406
Gcdh	ILMN_3136542	0.000146	0.0037	-1.78
Gch1	ILMN_2753029	5.32e-08	1.38e-05	-3.197
Gclm	ILMN_1256354	0.000216	0.00496	-1.671
Gcnt2	ILMN_2609197	0.000219	0.00502	5.012
Gcnt7	ILMN_3161657	0.00573	0.0558	-1.373
Gdf10	ILMN_1249941	0.00948	0.0798	-2.916
Gdf15	ILMN_2735350	0.00174	0.0234	3.581
Gdf2	ILMN_2775678	0.0024	0.0297	-3.373
Gdf3	ILMN_2731407	9.17e-06	0.00049	3.947
Gdf5	ILMN_2461650	0.000204	0.00478	1.555
Gemin2	ILMN_1255390	0.005	0.0509	-2.112
Get4	ILMN_2621472	0.00255	0.0311	1.363
Gfm1	ILMN_1248254	5.13e-05	0.00173	-2.934
Gfm2	ILMN_2734856	7.89e-05	0.00237	-1.843
Gfra1	ILMN_2893409	0.00535	0.0532	-1.984
Ggact	ILMN_2769844	0.00107	0.0164	-2.993
Ghdc	ILMN_2862465	0.0091	0.0775	-1.449
Ghitm	ILMN_1231264	5.77e-05	0.00189	-2.136
Ghr	ILMN_3138922	6.01e-08	1.49e-05	-7.206
Gid4	ILMN_2545559	0.0094	0.0793	-1.617
Gimap1	ILMN_3141165	0.00107	0.0164	1.415
Gimap1-Gimap5	ILMN_2643096	0.00115	0.0174	2.296
Gimap6	ILMN_1224859	0.00173	0.0234	1.593
Gimap8	ILMN_3088269	0.000583	0.0104	2.044
Gins1	ILMN_2661950	0.00241	0.0298	-1.825
Gipc2	ILMN_2798138	4.86e-05	0.00166	4.687
Git2	ILMN_3136809	0.00211	0.0271	2.09
Gjb2	ILMN_2604713	0.00144	0.0205	-3.563
Gjc1	ILMN_1232733	0.00154	0.0216	-1.331
Gjc2	ILMN_2597606	0.00313	0.0363	-2.11
Gldc	ILMN_1218747	0.000201	0.00473	-1.82
Gldn	ILMN_2599692	0.000167	0.00412	104.407
Glg1	ILMN_1253692	6.49e-06	0.000384	1.624
Glipr1	ILMN_1215807	7.56e-05	0.00229	4.506
Glipr2	ILMN_3053593	0.000323	0.00668	5.17
Glmp	ILMN_2628021	3.69e-06	0.000257	1.575
Glo1	ILMN_2667352	5.13e-07	6.15e-05	-2.567
Glp2r	ILMN_3008399	6.3e-08	1.52e-05	17.727
Glrx	ILMN_2945348	1.92e-05	0.000828	-1.426
Glrx2	ILMN_1214664	0.011	0.089	-1.541
Glrx5	ILMN_1217767	0.00255	0.0312	-1.604
Gls	ILMN_1222066	0.00955	0.0802	2.683
Glt8d1	ILMN_1224678	0.000463	0.00875	1.483
Gltp	ILMN_2971816	3.64e-05	0.00132	2.605
Gltpd2	ILMN_2664841	0.00634	0.0603	-1.775
Glyat	ILMN_1235058	1.32e-05	0.00063	-4.432
Gm10039	ILMN_1230991	1.83e-05	0.000801	-1.42
Gm10073/Gm11942	ILMN_1238874	1.3e-05	0.000628	1.497
Gm10319	ILMN_1217352	6.59e-07	7.38e-05	-11.211
Gm10335	ILMN_1236631	2.92e-06	0.000219	1.8
Gm10443	ILMN_1260088	0.000437	0.00836	1.523
Gm10448	ILMN_2678486	0.000394	0.00773	-2.291
Gm10651/Josd1	ILMN_1227824	0.000442	0.00844	1.463
Gm10914	ILMN_1237365	0.00179	0.0239	-1.956
Gm11425	ILMN_2668083	1.07e-05	0.000549	2.289
Gm12166	ILMN_2848588	0.00194	0.0255	1.302
Gm12183	ILMN_1253539	0.0129	0.0997	1.491
Gm12451	ILMN_1255629	0.000874	0.0141	1.56
Gm12758	ILMN_1257921	0.00582	0.0565	1.687
Gm12816	ILMN_2645672	8.84e-07	9.05e-05	1.708
Gm12854/S100a11	ILMN_2883392	9.5e-05	0.00269	7.561
Gm12918	ILMN_2734921	7.83e-07	8.29e-05	1.524
Gm13215	ILMN_2717390	0.00017	0.00418	1.37
Gm13310	ILMN_1227275	0.00043	0.00826	1.399
Gm13328	ILMN_2716014	0.0121	0.0948	-1.658
Gm13669	ILMN_1214521	0.00474	0.0488	3.287
Gm13835	ILMN_2744045	0.000136	0.00351	-1.357
Gm13841	ILMN_1224719	2.79e-07	4.16e-05	1.53
Gm13981	ILMN_1252353	0.000615	0.0108	1.559
Gm13991	ILMN_2604256	0.0128	0.0989	-1.76
Gm14057	ILMN_1221233	0.00663	0.0623	-1.746
Gm14121	ILMN_1256983	0.00674	0.063	-1.821
Gm15500	ILMN_1239211	0.00598	0.0575	1.415
Gm15807/Hmgn5	ILMN_2740445	0.00168	0.0229	-2.145
Gm17597	ILMN_1258893	0.00678	0.0633	2.118
Gm17783/Gm609	ILMN_2820327	7.56e-08	1.69e-05	5.191
Gm18852	ILMN_1235795	1.56e-05	0.000714	2.977
Gm1943	ILMN_2924969	0.00641	0.0608	-1.622
Gm1976	ILMN_2587638	0.00783	0.0701	1.72
Gm2174	ILMN_1225930	0.00589	0.057	1.599
Gm26878	ILMN_2582629	0.00699	0.0648	1.458
Gm2962	ILMN_2497616	0.0123	0.0961	-1.72
Gm29718	ILMN_2657124	0.00973	0.0814	-1.806
Gm3065	ILMN_1232758	0.00333	0.038	-2.959
Gm3089	ILMN_1244786	0.0078	0.0699	-3.071
Gm31105	ILMN_1238200	0.00438	0.0462	2.85
Gm35254	ILMN_1251285	0.00659	0.062	-2.132
Gm35498	ILMN_1213824	0.0117	0.0927	3.619
Gm3552	ILMN_2665229	0.000187	0.00448	1.3
Gm3579	ILMN_1218923	6.2e-05	0.00198	9.232
Gm38395	ILMN_1251769	0.00568	0.0554	1.796
Gm4130	ILMN_1234314	0.00108	0.0165	1.674
Gm428	ILMN_2951499	0.00428	0.0455	1.389
Gm4294	ILMN_1243415	0.000354	0.00717	1.605
Gm4613	ILMN_2654896	0.00724	0.0664	1.397
Gm4756	ILMN_1226802	9.13e-05	0.00262	-7.163
Gm4866	ILMN_1242465	0.0025	0.0306	1.64
Gm4952	ILMN_1227111	0.000119	0.00318	-5.759
Gm4995	ILMN_1230003	0.00165	0.0226	-1.772
Gm4997	ILMN_1253910	9.94e-07	9.8e-05	1.415
Gm5165	ILMN_1218324	0.00318	0.0368	-2.441
Gm5340	ILMN_1237033	3.58e-08	1.06e-05	6.962
Gm5420	ILMN_2957044	0.000935	0.0148	2.18
Gm5422	ILMN_2741950	0.00143	0.0204	-1.401
Gm5561	ILMN_1225916	0.00126	0.0186	1.499
Gm5590	ILMN_1242672	0.00144	0.0205	-1.874
Gm5905	ILMN_2588053	1.17e-05	0.000584	1.783
Gm6327	ILMN_2537305	0.00297	0.0349	-1.302
Gm6440	ILMN_1255034	6.71e-06	0.000392	1.701
Gm6444	ILMN_1245020	0.000226	0.00511	-2.043
Gm6472	ILMN_2710068	1.18e-06	0.000111	1.581
Gm6517	ILMN_2673668	0.000347	0.00704	2.416
Gm6755	ILMN_2536365	0.000981	0.0154	-1.929
Gm7085	ILMN_1259041	0.00138	0.0199	1.591
Gm7272	ILMN_2528484	0.0018	0.024	1.432
Gm7298	ILMN_2449986	0.000128	0.00336	-2.161
Gm7628	ILMN_1257642	0.00419	0.0448	1.797
Gm7854	ILMN_1245951	0.00614	0.0588	-1.585
Gm7889	ILMN_2542258	1.22e-05	0.000598	-3.55
Gm7901	ILMN_2772691	7.17e-05	0.0022	6.052
Gm8355	ILMN_1260103	8.51e-06	0.000463	1.545
Gm8503	ILMN_2540489	0.00109	0.0166	1.653
Gm8615	ILMN_2605935	2.16e-07	3.45e-05	-4.104
Gm8712	ILMN_1251483	0.000119	0.00318	-1.445
Gm8719	ILMN_1240960	0.01	0.0831	1.509
Gm9294	ILMN_2890533	0.00468	0.0484	1.458
Gm9391	ILMN_2587859	0.00153	0.0215	-2.694
Gm9785	ILMN_2875413	0.00658	0.062	1.341
Gm9926	ILMN_1241279	7e-08	1.64e-05	46.314
Gm9968	ILMN_1214477	7.01e-05	0.00217	1.755
Gm9993	ILMN_1252974	3.58e-05	0.00131	-2.226
Gmcl1	ILMN_1221810	0.00189	0.0249	-1.738
Gmip	ILMN_2727911	1.81e-05	0.000793	2.147
Gmnn	ILMN_2697069	0.00519	0.0523	1.393
Gna11	ILMN_1254131	2.95e-05	0.00114	1.606
Gna13	ILMN_1249934	0.000506	0.00933	1.963
Gna14	ILMN_2597778	1.19e-05	0.000589	-24.559
Gnai2	ILMN_2418465	0.000222	0.00507	1.634
Gngt2	ILMN_3154581	0.000119	0.00318	2.236
Gnl1	ILMN_1223648	0.000185	0.00446	1.498
Gnl3	ILMN_2601639	0.00143	0.0204	1.718
Gnmt	ILMN_1221105	0.00119	0.0178	-4.1
Gnpda1	ILMN_2750548	0.000669	0.0115	-3.557
Golga3	ILMN_2437867	0.00396	0.0431	1.507
Golm1	ILMN_2623536	1.66e-08	6.47e-06	23.828
Gosr2	ILMN_2600339	0.00201	0.0261	-1.602
Gp1bb	ILMN_2653205	0.00168	0.0228	2.445
Gpat2	ILMN_2703492	4.67e-05	0.00161	-6.177
Gpat4	ILMN_2918402	5.95e-05	0.00192	-2.753
Gpatch4	ILMN_1255262	0.00564	0.0552	1.642
Gpc3	ILMN_2719973	1.71e-08	6.54e-06	579.071
Gpc6	ILMN_2552701	1.11e-05	0.000563	4.16
Gpd1	ILMN_2808811	0.000881	0.0142	-2.11
Gpd2	ILMN_1247257	0.0032	0.0369	-2.052
Gphn	ILMN_2910995	1.67e-06	0.000144	-2.457
Gpi	ILMN_2430422	0.00014	0.0036	4.752
Gpn1	ILMN_1219168	1.52e-05	0.000701	-1.988
Gpnmb	ILMN_2648669	6.62e-05	0.00208	26.881
Gpr107	ILMN_1244835	0.00189	0.0249	1.483
Gpr108	ILMN_2746811	0.000159	0.00397	-3.046
Gpr12	ILMN_1221410	7.32e-08	1.67e-05	-3.435
Gpr137	ILMN_2780876	0.00528	0.0528	-1.513
Gpr146	ILMN_2897137	0.00956	0.0803	-1.962
Gpr19	ILMN_1257801	1.82e-06	0.000152	-1.885
Gpr26	ILMN_1217361	0.00435	0.0461	1.331
Gpr31	ILMN_1219878	3.32e-05	0.00124	2.622
Gpr75	ILMN_3161775	0.0118	0.0934	-1.399
Gprc5a	ILMN_2854943	8.55e-05	0.0025	8.942
Gprc5b	ILMN_2611767	3.52e-05	0.00129	17.825
Gpsm2	ILMN_2882235	7.69e-05	0.00232	-2.821
Gpt	ILMN_2832524	0.00069	0.0118	1.562
Gpx1	ILMN_1241367	5.89e-06	0.000358	-3.584
Gpx2	ILMN_2674483	0.00809	0.0714	1.739
Gpx4	ILMN_3027761	0.00166	0.0227	1.949
Gramd1b	ILMN_2423730	1.29e-09	1.5e-06	9.855
Gramd2b	ILMN_2662192	0.011	0.0892	-2.265
Grb10	ILMN_2546546	0.0033	0.0377	2.309
Grb14	ILMN_2666181	4.13e-05	0.00146	-3.023
Greb1l	ILMN_1234439	0.00303	0.0355	1.512
Grhl1	ILMN_1246419	0.000285	0.00607	4.126
Gria3	ILMN_1251634	4.08e-05	0.00145	7.036
Grk2	ILMN_3000318	6.62e-05	0.00208	1.523
Grk3	ILMN_1256771	1.56e-06	0.000136	4.257
Grm8	ILMN_2711523	0.000423	0.00816	-5.026
Grn	ILMN_2595973	6.26e-06	0.000373	1.891
Grpel1	ILMN_2677357	0.00155	0.0216	-1.883
Grsf1	ILMN_2608602	0.00136	0.0197	-1.602
Gsap	ILMN_2584843	0.00633	0.0602	-1.777
Gsk3a	ILMN_3160897	0.00364	0.0404	-1.913
Gskip	ILMN_1250795	0.00641	0.0607	2.017
Gspt2	ILMN_2671253	3.48e-07	4.81e-05	12.887
Gss	ILMN_2818895	0.00336	0.0382	1.685
Gsta5	ILMN_2657636	0.00382	0.042	-3.92
Gstcd	ILMN_2557110	0.00908	0.0774	1.34
Gstk1	ILMN_2776008	0.000517	0.00949	-1.813
Gstm6	ILMN_2633096	0.00883	0.0761	-1.805
Gsto1	ILMN_1254523	0.00809	0.0714	-1.594
Gsto2	ILMN_2938904	0.000271	0.00585	-2.051
Gstp1	ILMN_2917386	0.000937	0.0149	11.345
Gstp3	ILMN_2591342	0.00473	0.0488	1.719
Gstt1	ILMN_2680533	0.00684	0.0637	1.647
Gstt2/Gstt2b	ILMN_2689880	0.00547	0.054	1.891
Gtf2e1	ILMN_2591632	0.00459	0.0478	-1.62
Gtf2ird1	ILMN_3096468	0.0109	0.0884	-1.496
Gtf2ird2	ILMN_1242837	0.00282	0.0336	1.523
Gtf3a	ILMN_2827311	0.000382	0.00755	1.445
Gtpbp10	ILMN_2754795	0.00397	0.0433	-2.142
Gtpbp2	ILMN_2600113	0.0002	0.00472	1.928
Guca1a	ILMN_2723190	0.0039	0.0427	1.8
Gucy1a1	ILMN_2591425	0.0029	0.0343	-2.426
Gucy1b1	ILMN_1250403	0.000612	0.0108	-2.343
Gvin1	ILMN_3120510	4.76e-05	0.00163	7.918
H19	ILMN_1256343	3.26e-10	5.91e-07	1527.69
H2-M2	ILMN_2964185	0.000117	0.00315	10.37
H2-Q5	ILMN_2862706	0.000306	0.00641	1.531
H2-T10	ILMN_2894678	1.17e-05	0.000582	3.982
H2ac1	ILMN_2847144	0.000295	0.00624	3.404
H2ac11	ILMN_1248830	0.0111	0.0893	2.666
H2ac12	ILMN_1246108	0.000133	0.00346	3.672
H2ac14	ILMN_1219574	0.00157	0.0219	3.078
H2ac16	ILMN_2751102	0.00361	0.0402	-2.328
H2ac17	ILMN_1226839	4.63e-05	0.0016	3.52
H2ac18/H2ac19	ILMN_1228849	0.00293	0.0346	-1.742
H2ac20	ILMN_1218380	0.000597	0.0106	1.803
H2ac4	ILMN_2981801	0.000154	0.00387	3.252
H2ac8	ILMN_1238276	0.000153	0.00385	3.266
H2aj	ILMN_2524980	0.000236	0.00528	2.089
H2ap	ILMN_1240442	0.00807	0.0714	1.682
H2az2	ILMN_2703385	0.00182	0.0242	-1.606
H2bc14	ILMN_1257520	0.00988	0.0822	-1.658
H2bc9	ILMN_2716195	0.0124	0.0967	-1.414
H3-3a/H3-3b	ILMN_1231168	0.000438	0.00837	3.952
H4c9	ILMN_2664129	0.00967	0.081	-1.698
Haao	ILMN_2459219	0.000307	0.00641	-2.108
Habp4	ILMN_2841280	0.00163	0.0224	2.059
Hacd1	ILMN_2734712	0.000489	0.00911	-1.9
Hacd3	ILMN_2611874	0.000269	0.00582	1.324
Hace1	ILMN_1214487	0.00466	0.0482	1.904
Hacl1	ILMN_2739364	0.000834	0.0136	-5.832
Hagh	ILMN_2734661	9.42e-06	0.000498	-1.937
Hal	ILMN_2984332	0.000433	0.00829	-2.732
Hamp/Hamp2	ILMN_1236304	2.52e-06	0.000195	-6.453
Hao1	ILMN_2771331	0.000441	0.00842	-2.266
Hao2	ILMN_2718638	0.000506	0.00933	3.155
Hap1	ILMN_1244829	4.11e-08	1.16e-05	4.845
Haus1	ILMN_1250852	0.00645	0.0611	-1.606
Haus4	ILMN_2612044	0.000158	0.00395	-2.322
Haus5	ILMN_1242680	0.0041	0.0442	-1.483
Haus8	ILMN_2749747	0.000463	0.00874	3.569
Havcr2	ILMN_2721929	0.00317	0.0366	2.414
Hbegf	ILMN_2698449	1.53e-05	0.000704	7.26
Hbs1l	ILMN_3139405	0.00156	0.0217	-1.974
Hccs	ILMN_2720828	0.0111	0.0897	-1.395
Hcfc1r1	ILMN_2723083	4.49e-07	5.67e-05	-3.39
Hcst	ILMN_1220418	0.00813	0.0717	1.858
Hdac5	ILMN_1213290	0.00377	0.0416	-1.843
Hdac6	ILMN_2943818	0.0017	0.0231	-2.027
Hdac7	ILMN_2768755	5.95e-05	0.00192	2.616
Hddc2	ILMN_2638781	0.00143	0.0204	1.784
Hdgf	ILMN_3003290	0.000106	0.00291	1.321
Hdgfl2	ILMN_2617112	0.00408	0.0441	1.339
Hdhd2	ILMN_3112837	0.00103	0.016	-2.102
Hdhd3	ILMN_2608145	0.00129	0.0189	-2.516
Hdhd5	ILMN_1257102	0.0112	0.0901	-1.376
Heatr1	ILMN_2733973	0.0121	0.0952	-1.308
Hebp1	ILMN_2699307	9.24e-05	0.00264	-1.847
Hectd2	ILMN_1252222	0.00362	0.0403	-2.65
Hectd3	ILMN_1231383	0.000464	0.00876	-2.499
Heg1	ILMN_2600022	3.15e-05	0.0012	4.067
Helb	ILMN_2792362	0.000839	0.0137	-1.836
Herc2	ILMN_2717727	0.00672	0.0629	1.332
Herc4	ILMN_2965066	0.00919	0.0781	-1.461
Herpud2	ILMN_2751158	0.000204	0.00478	-2.234
Hes1	ILMN_1247691	1.97e-07	3.25e-05	4.841
Hes6	ILMN_2608043	0.00271	0.0326	-3.133
Hesx1	ILMN_2751927	0.00748	0.068	-1.468
Hexa	ILMN_2773624	1.02e-05	0.000528	2.627
Hexb	ILMN_2829330	1.69e-06	0.000144	5.305
Hexd	ILMN_2911520	0.00627	0.0597	1.552
Hexim2	ILMN_1221953	0.00596	0.0574	-1.686
Hey1	ILMN_2690596	0.000233	0.00524	3.343
Hfe	ILMN_2592519	0.00224	0.0282	-1.954
Hgd	ILMN_1212739	0.000364	0.00731	-2.205
Hgfac	ILMN_2994299	2.04e-06	0.000165	1.828
Hgh1	ILMN_2850402	0.000254	0.00559	1.578
Hhat	ILMN_1214566	0.0076	0.0688	-1.468
Hhipl2	ILMN_2620374	0.00288	0.0342	3.004
Hibadh	ILMN_1247221	0.000214	0.00495	-1.955
Hic2	ILMN_2677332	0.00547	0.054	2.072
Hid1	ILMN_3132223	2.73e-06	0.000208	9.59
Higd1c	ILMN_2819924	0.00243	0.03	1.957
Higd2a	ILMN_1255823	6.06e-06	0.000366	-1.349
Hilpda	ILMN_2926198	0.00145	0.0205	5.437
Hipk1	ILMN_2637032	0.00469	0.0485	-1.694
Hist1h2al	ILMN_2525605	0.00138	0.0199	1.542
Hist1h2ap	ILMN_2836654	1.45e-05	0.000681	3.606
Hjurp	ILMN_3011719	0.00537	0.0532	1.785
Hk2	ILMN_1239397	0.000904	0.0144	5.461
Hla-A	ILMN_2651877	0.0086	0.0745	-1.883
Hla-Dma	ILMN_2777769	0.00092	0.0146	3.486
Hla-Dmb	ILMN_2589164	0.000279	0.00598	3.917
Hla-Doa	ILMN_2773037	0.00454	0.0475	2.024
Hla-Dqb1	ILMN_2913716	0.00789	0.0704	2.689
Hla-Dra	ILMN_2741935	0.000975	0.0153	3.664
Hla-Drb5	ILMN_1239102	9.18e-05	0.00263	5.043
Hla-E	ILMN_2777474	3.5e-05	0.00129	1.664
Hla-G	ILMN_2670508	9.16e-05	0.00263	2.452
Hmbs	ILMN_1250541	0.00997	0.0827	-1.446
Hmcn2	ILMN_2971177	0.000255	0.0056	4.438
Hmga2-Ps1	ILMN_2521893	0.0111	0.0895	3.274
Hmgcl	ILMN_1256234	0.000164	0.00406	-1.985
Hmgcs2	ILMN_1216322	0.00647	0.0613	-1.806
Hmgn1	ILMN_2741132	0.00319	0.0368	1.552
Hmgxb3	ILMN_1228315	0.00474	0.0488	2.144
Hmgxb4	ILMN_2795395	0.00207	0.0267	-1.802
Hnf4aos	ILMN_1236537	1.07e-07	2.07e-05	-17.593
Hnmt	ILMN_2713463	0.0103	0.0846	-1.789
Hnrnpa1	ILMN_3024068	0.00204	0.0265	2.028
Hnrnpa2b1	ILMN_2771074	0.00654	0.0617	-1.631
Hnrnpc	ILMN_1235470	0.00156	0.0217	1.476
Hoga1	ILMN_2735413	0.00066	0.0114	-1.922
Homer2	ILMN_2588474	0.00437	0.0462	-2.589
Hpd	ILMN_2731444	0.00437	0.0462	-2.404
Hpgd	ILMN_2649199	0.00194	0.0254	-3.102
Hpgds	ILMN_1225141	0.0046	0.0478	1.811
Hprt1	ILMN_2776552	0.0116	0.0925	-2.215
Hps4	ILMN_2694329	0.00626	0.0597	-1.834
Hs3st3a1	ILMN_2627193	0.00216	0.0275	-2.946
Hs3st3b1	ILMN_1233053	0.00981	0.0818	1.832
Hs3st6	ILMN_3160653	0.00036	0.00725	-2.744
Hs6st2	ILMN_2720389	0.00926	0.0785	-1.355
Hsd17b11	ILMN_2685234	0.00592	0.0572	-2.188
Hsd17b12	ILMN_2689908	0.0029	0.0344	-1.639
Hsd17b4	ILMN_2912239	0.000557	0.01	-1.56
Hsd17b7	ILMN_2581059	0.00134	0.0194	-2.475
Hsd17b8	ILMN_2653265	0.00126	0.0186	-1.374
Hsd3b1	ILMN_1214838	7.92e-05	0.00237	-5.461
Hsd3b4	ILMN_1234449	4.08e-09	2.89e-06	-1255.42
Hsd3b7	ILMN_3114124	4.86e-08	1.3e-05	-3.997
Hsf1	ILMN_1255216	0.0024	0.0297	1.409
Hsp90ab1	ILMN_1238221	0.00395	0.043	1.409
Hsp90b1	ILMN_2504433	0.0106	0.0864	-1.48
Hspa13	ILMN_2705030	0.0077	0.0693	1.452
Hspa4l	ILMN_1240779	0.000275	0.0059	4.585
Hspa8	ILMN_1246458	3.24e-06	0.000235	1.966
Hspb6	ILMN_2805339	6.96e-07	7.65e-05	-3.628
Hspg2	ILMN_2685329	5.23e-06	0.000331	2.203
Htatsf1	ILMN_1220085	0.00167	0.0228	-2.505
Hyal1	ILMN_2644375	6.02e-05	0.00194	-3.64
Hyal2	ILMN_1230039	5.28e-05	0.00176	1.689
Iars2	ILMN_1246768	0.00366	0.0406	-1.988
Ica1	ILMN_1245768	1.93e-08	7e-06	11.028
Icam1	ILMN_2896601	3.26e-05	0.00123	3.464
Icam4	ILMN_2637808	2.24e-05	0.000931	-2.981
Id1	ILMN_2672190	0.000129	0.00337	5.671
Id3	ILMN_2687169	0.000738	0.0124	-2.505
Ide	ILMN_2467534	5.66e-06	0.000349	-4.619
Idh1	ILMN_2729458	0.00773	0.0695	-1.914
Ido2	ILMN_2748392	0.00758	0.0686	-2.046
Idua	ILMN_2980466	9.8e-07	9.73e-05	1.986
Ier3	ILMN_1216764	1.62e-08	6.47e-06	44.926
Ifi16	ILMN_1254577	0.0095	0.08	2.54
Ifi27	ILMN_3125606	0.00234	0.0292	1.699
Ifi27l2a/Ifi27l2b	ILMN_1232995	8.19e-06	0.000452	10.464
Ifi30	ILMN_1228213	0.00109	0.0166	2.387
Ifi44	ILMN_1223311	0.00241	0.0298	1.909
Ifit2	ILMN_2981167	3.85e-06	0.000264	3.76
Ifna4	ILMN_1223579	0.00254	0.0311	1.784
Ifngr1	ILMN_2651575	3.53e-08	1.06e-05	5.354
Ifnlr1	ILMN_2653328	9.49e-08	1.93e-05	25.767
Ift122	ILMN_2429970	0.00419	0.0448	3.289
Ift52	ILMN_2772389	0.00361	0.0402	-1.503
Ift81	ILMN_2735422	0.00245	0.0301	2.274
Igdcc4	ILMN_2697499	3.33e-07	4.67e-05	175.694
Igf1	ILMN_2647594	2.33e-06	0.000184	-2.821
Igf2	ILMN_2597769	3.79e-06	0.000261	100.171
Igf2bp2	ILMN_2974720	2.5e-05	0.00101	-4.599
Igfals	ILMN_1222609	1.64e-05	0.000742	-7.737
Igfbp1	ILMN_1230739	0.00108	0.0165	12.253
Igfbp5	ILMN_2964324	0.000378	0.00749	-5.487
Ighv1-62	ILMN_1225733	0.00839	0.0734	4.01
Igkv4-74	ILMN_2469743	0.00733	0.0671	6.301
Igsf10	ILMN_2445658	0.000242	0.00535	-2.979
Igsf11	ILMN_1237582	3.93e-07	5.19e-05	-4.141
Igsf23	ILMN_1229099	0.000259	0.00567	3.516
Igsf3	ILMN_1229553	0.00076	0.0127	-3.152
Igsf5	ILMN_2497508	0.000884	0.0142	1.948
Igsf9	ILMN_2804166	0.0116	0.0926	2.41
Ihh	ILMN_2699737	5.2e-06	0.00033	-4.983
Iigp1b	ILMN_2783223	0.00198	0.0259	-2.586
Ikbip	ILMN_2621909	0.000132	0.00343	1.833
Ikbke	ILMN_3161543	0.00128	0.0188	2.202
Ikbkg	ILMN_2630423	0.000119	0.00318	-2.696
Ikzf1	ILMN_2584685	0.000981	0.0154	2.374
Il10ra	ILMN_1219946	0.00404	0.0438	2.69
Il10rb	ILMN_1256085	0.00877	0.0756	2.097
Il17rb	ILMN_2770260	1.9e-05	0.000824	3.043
Il18	ILMN_1240661	0.00212	0.0272	-2.235
Il1rap	ILMN_1226650	7.43e-08	1.68e-05	-8.443
Il1rn	ILMN_3072427	3.49e-08	1.06e-05	131.655
Il33	ILMN_1259747	4.51e-05	0.00156	4.698
Ilf3	ILMN_2501919	0.0102	0.084	1.734
Immp2l	ILMN_1242333	0.0031	0.036	-1.594
Immt	ILMN_3162174	0.00184	0.0245	-1.369
Imp4	ILMN_1227519	0.000675	0.0116	1.383
Impdh1	ILMN_1216301	0.00332	0.0379	2.337
Impdh2	ILMN_2588398	0.000771	0.0128	1.514
Inava	ILMN_1234520	0.000216	0.00497	7.628
Inca1	ILMN_2650902	4.87e-07	5.96e-05	-4.027
Inf2	ILMN_2749595	2.32e-05	0.000955	2.866
Ing4	ILMN_2639665	0.00973	0.0814	-1.623
Ing5	ILMN_1237907	0.00909	0.0775	-1.639
Inhbc	ILMN_2792344	3.16e-05	0.0012	-3.32
Inmt	ILMN_2803249	0.00281	0.0336	-3.619
Ino80b	ILMN_2915166	0.00338	0.0384	-1.383
Inpp4b	ILMN_1226239	0.0027	0.0326	1.903
Inpp5f	ILMN_2785512	0.00268	0.0324	-1.524
Inpp5k	ILMN_2584558	0.00432	0.0458	-1.481
Insig2	ILMN_1234858	2.42e-08	8.11e-06	-36.909
Insl3	ILMN_1249776	0.000489	0.00911	2.376
Insr	ILMN_2780352	0.00153	0.0215	1.464
Ints3	ILMN_2697279	0.00336	0.0382	-1.534
Ipcef1	ILMN_2578341	6.47e-11	1.95e-07	12.538
Ipo8	ILMN_2629690	5.36e-05	0.00178	-1.714
Iqgap1	ILMN_2559724	0.00495	0.0504	2.983
Iqub	ILMN_2833634	0.00977	0.0815	-1.629
Irak1	ILMN_2518457	5.44e-05	0.0018	-1.383
Ireb2	ILMN_1225719	0.00248	0.0304	-1.887
Irf1	ILMN_2649068	0.00422	0.045	1.701
Irf2bp1	ILMN_1228568	0.00407	0.044	1.581
Irf2bp2	ILMN_2452255	0.00526	0.0526	2.482
Irf6	ILMN_2695883	0.00369	0.0409	-2.506
Irf8	ILMN_2673369	0.000734	0.0124	2.191
Irx1	ILMN_1218204	0.0109	0.0882	-1.466
Irx3	ILMN_2776909	6.11e-08	1.5e-05	28.165
Islr	ILMN_2613000	0.00209	0.0268	-1.98
Isoc2	ILMN_1236008	0.0121	0.095	-1.997
Isy1-Rab43	ILMN_2828838	7.06e-05	0.00218	1.585
Isyna1	ILMN_1228752	3.22e-05	0.00122	6.364
Itga3	ILMN_2616164	2.69e-05	0.00106	3.26
Itgb1	ILMN_2609304	0.00172	0.0233	1.565
Itgb1bp1	ILMN_1213848	1.86e-05	0.000807	-3.711
Itgb4	ILMN_3144575	0.00083	0.0136	2.826
Itih2	ILMN_2673879	0.00898	0.0769	1.517
Itih3	ILMN_2862623	0.00998	0.0828	1.482
Itih5	ILMN_2752371	1.3e-05	0.000628	12.649
Itm2b	ILMN_2782082	0.00092	0.0146	-1.733
Itpk1	ILMN_2723920	8.93e-05	0.00258	-1.935
Itpkc	ILMN_2648200	0.00654	0.0617	2.105
Itpr2	ILMN_3076170	0.00872	0.0753	1.938
Itpr3	ILMN_1228385	9.63e-10	1.25e-06	16.876
Itpripl1	ILMN_1230440	0.000284	0.00607	2.65
Itpripl2	ILMN_1223082	2.29e-05	0.000945	6.687
Ivd	ILMN_2728379	0.00236	0.0294	-1.671
Ivns1abp	ILMN_3084087	0.00413	0.0444	2.12
Iyd	ILMN_2796264	0.00169	0.0229	-1.545
Jade1	ILMN_2763024	0.0116	0.0925	-1.813
Jagn1	ILMN_1221859	0.00436	0.0461	1.319
Jazf1	ILMN_1220232	0.000448	0.00852	3.456
Jdp2	ILMN_2663585	0.00849	0.074	2.884
Jmjd6	ILMN_1242377	0.000839	0.0137	1.742
Jpt1	ILMN_2914744	1.72e-07	2.96e-05	2.624
Jun	ILMN_2646625	0.00403	0.0437	3.706
Junb	ILMN_1220034	6.5e-05	0.00205	5.226
Jund	ILMN_2682788	0.0109	0.0883	2.04
Kank1	ILMN_1242456	0.000492	0.00915	-1.843
Kank3	ILMN_1224692	0.00403	0.0437	2.089
Kbtbd13	ILMN_1253136	2.33e-07	3.66e-05	43.346
Kbtbd4	ILMN_2806291	0.0053	0.0528	-1.403
Kbtbd7	ILMN_2516565	3.44e-05	0.00128	-2.161
Kcnc1	ILMN_1239595	0.00553	0.0544	1.389
Kcnh2	ILMN_1244402	0.00967	0.0809	1.373
Kcnh6	ILMN_1239503	0.00292	0.0345	-2.291
Kcnj6	ILMN_3112363	0.00507	0.0514	1.634
Kcnj8	ILMN_1253409	0.012	0.0946	2.137
Kcnk1	ILMN_3009501	6.29e-08	1.52e-05	-17.523
Kcnk10	ILMN_1245193	1.67e-07	2.9e-05	-5.384
Kcnk13	ILMN_2593787	0.0106	0.0863	1.847
Kcnk5	ILMN_1232263	0.0114	0.0909	-2.665
Kcnq3	ILMN_2622771	0.00885	0.0761	1.493
Kcp	ILMN_2907964	0.00015	0.0038	4.376
Kctd10	ILMN_2596117	0.00622	0.0594	1.477
Kctd12	ILMN_2736783	3.6e-05	0.00131	9.037
Kctd12b	ILMN_2945565	0.00505	0.0512	-1.455
Kctd15	ILMN_2655869	7.09e-05	0.00218	-4.713
Kctd17	ILMN_2616989	0.00341	0.0386	2.704
Kctd20	ILMN_2589838	0.00636	0.0604	-1.463
Kctd3	ILMN_1224318	0.0069	0.0641	2.409
Kctd5	ILMN_2831579	0.00191	0.0251	2.24
Kdelr3	ILMN_2675697	6.12e-06	0.000368	13.232
Kdm2b	ILMN_1252046	0.00539	0.0534	1.553
Kdm4b	ILMN_2990420	5.06e-05	0.00171	2.488
Kdm5c	ILMN_2666640	0.00994	0.0825	-1.645
Keg1	ILMN_2860915	2.34e-09	2.08e-06	-7.188
Khdrbs1	ILMN_1256052	0.00024	0.00533	1.54
Khdrbs3	ILMN_2590488	1.58e-05	0.000721	-3.84
Khk	ILMN_2725617	0.00976	0.0815	-1.616
Kiaa0100	ILMN_3086201	0.00206	0.0266	-2.212
Kiaa0319l	ILMN_1237034	7.15e-06	0.000408	1.526
Kiaa0586	ILMN_2668630	0.00627	0.0597	-1.443
Kiaa0895	ILMN_2833152	0.00684	0.0637	1.526
Kiaa1217	ILMN_1244653	0.00193	0.0254	2.575
Kiaa1324	ILMN_3160472	2.15e-07	3.45e-05	67.062
Kiaa1755	ILMN_2963009	0.00199	0.0259	3.917
Kif18a	ILMN_2911781	0.00661	0.0623	1.373
Kif1a	ILMN_1233840	3.3e-05	0.00124	3.235
Kif1b	ILMN_2647921	8.59e-05	0.00251	-3.194
Kif3c	ILMN_2593410	0.000658	0.0114	1.793
Kif5c	ILMN_1216662	7.08e-08	1.65e-05	185.965
Kifap3	ILMN_2954858	0.0117	0.0926	-1.508
Kifbp	ILMN_1240114	0.0107	0.0871	-1.46
Kifc2	ILMN_2695158	0.00524	0.0525	-1.766
Kifc3	ILMN_1229531	0.00247	0.0303	2.151
Kit	ILMN_1246876	0.0126	0.0983	-2.187
Klb	ILMN_2606921	0.00536	0.0532	-2.386
Klc1	ILMN_2671411	0.00654	0.0617	-1.898
Klf1	ILMN_2665087	0.0052	0.0523	-2.266
Klf3	ILMN_1239381	0.00568	0.0555	2.42
Klf4	ILMN_1241903	0.000248	0.00549	3.984
Klf6	ILMN_2731949	0.000726	0.0123	3.976
Klf7	ILMN_2433213	0.00918	0.078	1.744
Klf9	ILMN_2430906	0.00393	0.0429	-2.631
Klhdc10	ILMN_2638147	0.00123	0.0182	1.412
Klhdc2	ILMN_2573159	0.000517	0.00949	2.129
Klhdc8b	ILMN_1216669	0.00023	0.00519	3.834
Klhl24	ILMN_2860242	0.00364	0.0404	-2.145
Klhl25	ILMN_1217241	0.00527	0.0527	2.56
Klhl5	ILMN_2437558	0.000111	0.00302	-1.952
Klhl6	ILMN_2619528	0.0093	0.0788	1.552
Klhl8	ILMN_2943176	0.00513	0.0518	-2.053
Klk3	ILMN_1253983	0.00562	0.055	3.333
Klkb1	ILMN_2775527	6.59e-05	0.00207	-2.269
Klra7	ILMN_1237580	0.00262	0.0318	1.986
Klrb1	ILMN_2952650	0.00804	0.0712	-1.803
Klrg1	ILMN_2944755	0.00316	0.0366	-1.717
Klrg2	ILMN_2631171	0.0126	0.098	1.412
Kmo	ILMN_1224155	0.00164	0.0225	-2.596
Kmt2a	ILMN_1218169	0.00443	0.0466	1.637
Kng1	ILMN_3126522	0.000391	0.00769	2.198
Knop1	ILMN_1225520	0.00105	0.0162	-1.309
Kpna1	ILMN_1250856	0.000427	0.00822	-1.587
Kpna4	ILMN_2729656	0.00959	0.0805	1.371
Kptn	ILMN_2732642	0.000156	0.00391	-1.551
Kremen1	ILMN_1228479	0.00848	0.074	-1.388
Krr1	ILMN_1218250	0.00318	0.0367	-1.519
Krt10	ILMN_2849285	0.00664	0.0624	-1.553
Krt18	ILMN_2711267	0.00126	0.0185	2.812
Krt20	ILMN_2907285	0.00587	0.0568	8.04
Krt23	ILMN_2671165	9.46e-05	0.00269	29.128
Krt75	ILMN_2679759	0.00457	0.0477	-2.216
Krtap13-2	ILMN_1215300	0.00494	0.0504	1.518
Krtcap2	ILMN_2605694	0.00133	0.0193	1.399
Kynu	ILMN_1214750	8.06e-08	1.75e-05	-4.535
L2hgdh	ILMN_2999167	0.00017	0.00419	-2.371
L3mbtl2	ILMN_1256203	0.00029	0.00617	-1.9
L3mbtl3	ILMN_2815479	0.00795	0.0707	1.71
Lacc1	ILMN_1237804	0.00334	0.0381	2.442
Lad1	ILMN_1227260	5.49e-05	0.00181	-3.617
Lag3	ILMN_2719811	1.37e-07	2.52e-05	-8.113
Lair1	ILMN_1219102	0.00811	0.0715	1.587
Lama1	ILMN_2973288	0.00122	0.018	-3.843
Lama5	ILMN_2640248	7.74e-06	0.000434	10.713
Lamb2	ILMN_2699488	0.0044	0.0464	2.452
Lamb3	ILMN_2605512	0.000467	0.0088	-4.243
Lamc2	ILMN_1233823	0.00925	0.0785	1.374
Lamp2	ILMN_2508945	2.46e-05	0.000999	-3.982
Lamtor1	ILMN_2673380	0.00076	0.0127	-1.649
Lamtor2	ILMN_2544661	0.00053	0.00967	-1.952
Laptm5	ILMN_1217849	0.000296	0.00626	2.467
Large2	ILMN_2988849	2.65e-09	2.18e-06	7.687
Larp1b	ILMN_1241785	0.00149	0.021	-3.553
Lars2	ILMN_2737296	0.000174	0.00425	-1.806
Lat2	ILMN_3143483	0.0106	0.0865	2.837
Lce1c	ILMN_1237529	0.00971	0.0813	1.586
Lcmt1	ILMN_2943476	0.000689	0.0118	-1.38
Lcn2	ILMN_2712075	1.98e-07	3.25e-05	67.844
Lcp1	ILMN_1216871	6.61e-05	0.00208	-4.387
Ldah	ILMN_2756686	7.38e-06	0.000418	-2.308
Ldhd	ILMN_2639662	5.4e-06	0.000338	-4.688
Lefty1	ILMN_1246073	0.00409	0.0441	-2.719
Leng1	ILMN_1234337	0.00147	0.0209	-1.983
Leprot	ILMN_2603568	5.87e-09	3.59e-06	3.142
Letm1	ILMN_2755152	1.86e-07	3.1e-05	-2.665
Lgals1	ILMN_2619107	0.00174	0.0234	3.328
Lgals3	ILMN_1223317	0.000323	0.00668	4.27
Lgals8	ILMN_2828677	0.000386	0.00761	-1.997
Lgals9b	ILMN_2778043	1.38e-05	0.000652	-5.585
Lgalsl	ILMN_1222356	0.0099	0.0823	-2.488
Lgmn	ILMN_2597868	5.87e-05	0.0019	3.112
Lhpp	ILMN_1230604	0.00862	0.0747	-6.334
Lias	ILMN_2743668	0.00528	0.0528	-2.642
Lif	ILMN_3137287	0.0123	0.0961	2.326
Lifr	ILMN_2829008	2.66e-05	0.00105	-3.725
Lig1	ILMN_2595519	0.00023	0.00518	2.095
Lilrb3	ILMN_1229041	0.000933	0.0148	3.337
Limch1	ILMN_2628603	0.00239	0.0296	3.142
Limd1	ILMN_2615259	1.52e-05	0.000701	1.813
Limd2	ILMN_2705878	0.000864	0.0139	1.868
Limk2	ILMN_2636169	0.000766	0.0127	3.001
Lims2	ILMN_1247916	0.000505	0.00933	-2.596
Lin7a	ILMN_2500540	0.00277	0.0331	-3.819
Lingo4	ILMN_1245600	9.11e-05	0.00262	3.653
Lins1	ILMN_1227988	0.00548	0.054	1.466
Llgl1	ILMN_1247530	0.00101	0.0158	1.581
Lman2	ILMN_1252919	0.00139	0.0199	-1.868
Lmcd1	ILMN_1247343	0.00742	0.0677	5.312
Lmna	ILMN_1255510	1.19e-05	0.000589	2.786
Lmnb2	ILMN_2669404	0.00117	0.0176	-1.749
Lmo7	ILMN_1248999	0.000861	0.0139	1.996
Lncbate10	ILMN_1241316	0.00196	0.0257	1.642
[truncated: 2,084 more rows]
