# Supplementary material for: Transcriptomic analysis links hepatocellular carcinoma (HCC) in HZE ion irradiated mice to a human HCC subtype with favorable outcomes
Source: Sci Rep. 2021 Jul 7;11:14052. doi: 10.1038/s41598-021-93467-3 (PMC8263559; doi:10.1038/s41598-021-93467-3)
Supplement: Supplementary file 4 — Supplementary Table S3A. [file 41598_2021_93467_MOESM4_ESM.xlsx]

## Sheet: Heatmap_table_DE_fdr0.1_IPAfdr0
Table S3A. Canonical Pathways Associated with Differentially Expressed Genes in HCC, Grouped by Functional Categories
Functional Category	Canonical Signaling Pathway	Z-score
		HCC_highLET	HCC_lowLET	HCC_Spontaneous
Apoptosis	14-3-3-mediated Signaling	0.816	-0.408	1.147
	Apoptosis Signaling	0.539	-0.539	-1.48
	April Mediated Signaling	-0.302	0.378	1.732
	CD27 Signaling in Lymphocytes	-0.258	0.577	1
	Cytotoxic T Lymphocyte-mediated Apoptosis of Target Cells	0.378	-1.134	-0.632
	Myc Mediated Apoptosis Signaling	1	-0.258	-0.471
	PTEN Signaling	0	-0.898	-1.809
	TNFR2 Signaling	0.333	1.342	0.632
	Telomerase Signaling	-1.213	-0.471	0
	Type I Diabetes Mellitus Signaling	0.426	-1.291	-1.091
Cell Cycle Regulation	14-3-3-mediated Signaling	0.816	-0.408	1.147
	Integrin Signaling	2.064	1.414	2.287
Cellular Immune Response	CD27 Signaling in Lymphocytes	-0.258	0.577	1
	CD28 Signaling in T Helper Cells	1.964	1.155	3.153
	CD40 Signaling	0	-0.258	1.5
	CXCR4 Signaling	1.915	0	1.567
	Cytotoxic T Lymphocyte-mediated Apoptosis of Target Cells	0.378	-1.134	-0.632
	Dendritic Cell Maturation	2.795	0.577	2
	Fcγ Receptor-mediated Phagocytosis in Macrophages and Monocytes	2.353	-0.832	2.353
	HMGB1 Signaling	1.616	1.177	0.816
	IL-2 Signaling	0.277	-1.069	-0.302
	IL-3 Signaling	1.279	-0.229	0.258
	IL-6 Signaling	1.219	-0.392	-0.2
	IL-8 Signaling	1.664	0.926	2.309
	Interferon Signaling	2.714	1.265	0.816
	Leukocyte Extravasation Signaling	2.214	0.667	2.111
	NF-κB Signaling	0.866	0.686	1.131
	Natural Killer Cell Signaling	1.982	-1.095	2.469
	Neuroinflammation Signaling Pathway	3.15	2.654	3.25
	PI3K/AKT Signaling	1.062	1.526	1.8235
	PKCθ Signaling in T Lymphocytes	1.768	0.853	2.535
	Production of Nitric Oxide and Reactive Oxygen Species in Macrophages	2.887	2.795	2.111
	Role of NFAT in Regulation of the Immune Response	1.859	0.186	2.722
	Role of PKR in Interferon Induction and Antiviral Response	1.521	0.392	0.928
	Role of Pattern Recognition Receptors in Recognition of Bacteria and Viruses	1.8	-1	2.4
	Systemic Lupus Erythematosus In B Cell Signaling Pathway	2.994	1.809	2.828
	T Cell Exhaustion Signaling Pathway	2.236	0.535	0.728
	TREM1 Signaling	2.183	1.508	2.558
	Th1 Pathway	2.711	0.832	1.886
	iNOS Signaling	1.291	1.265	0.632
Cellular Stress and Injury	Antioxidant Action of Vitamin C	0.258	1	-0.775
	Coagulation System	0	1.265	0.707
	EIF2 Signaling	2.611	0.209	2.92
	HMGB1 Signaling	1.616	1.177	0.816
	Hepatic Fibrosis Signaling Pathway	1.039	0.75	1.207
	NER Pathway	-0.471	-1.213	0.688
	NRF2-mediated Oxidative Stress Response	-0.392	-1.3	-1.372
	Regulation of eIF4 and p70S6K Signaling	-1.291	-0.471	0.258
	T Cell Exhaustion Signaling Pathway	2.236	0.535	0.728
	Type II Diabetes Mellitus Signaling	0.2	-1	-0.471
	UVA-Induced MAPK Signaling	-1.265	-1.291	0.302
Cytokine Signaling	Acute Phase Response Signaling	1.677	0	-0.354
	CNTF Signaling	-1.155	-1.941	-0.632
	CXCR4 Signaling	1.915	0	1.567
	Dendritic Cell Maturation	2.795	0.577	2
	HMGB1 Signaling	1.616	1.177	0.816
	IL-2 Signaling	0.277	-1.069	-0.302
	IL-3 Signaling	1.279	-0.229	0.258
	IL-6 Signaling	1.219	-0.392	-0.2
	IL-8 Signaling	1.664	0.926	2.309
	Interferon Signaling	2.714	1.265	0.816
	NF-κB Signaling	0.866	0.686	1.131
	TNFR2 Signaling	0.333	1.342	0.632
	TREM1 Signaling	2.183	1.508	2.558
	Th1 Pathway	2.711	0.832	1.886
Humoral Immune Response	B Cell Receptor Signaling	1.761	1.029	2.412
	CD40 Signaling	0	-0.258	1.5
	Complement System	1.342	0	0.378
	HMGB1 Signaling	1.616	1.177	0.816
	NF-κB Signaling	0.866	0.686	1.131
	Role of NFAT in Regulation of the Immune Response	1.859	0.186	2.722
Intracellular and Second Messenger Signaling	α-Adrenergic Signaling	-0.943	-1	-0.243
	AMPK Signaling	-1.414	-0.894	-0.6
	Apelin Adipocyte Signaling Pathway	-0.943	-1.414	0.218
	EIF2 Signaling	2.611	0.209	2.92
	ERK/MAPK Signaling	1.151	1.414	2.714
	ERK5 Signaling	0.775	0.775	1.414
	Gα12/13 Signaling	1.347	0	1.512
	Insulin Receptor Signaling	-0.186	-1.528	0.426
	Integrin Signaling	2.064	1.414	2.287
	PAK Signaling	0.688	-0.218	1.706
	PI3K/AKT Signaling	1.062	1.526	1.8235
	Phospholipase C Signaling	1.121	-0.507	1.206
	Protein Kinase A Signaling	-1.27	-1.54	-0.93
	Rac Signaling	0.816	1.225	2.556
	Regulation of eIF4 and p70S6K Signaling	-1.291	-0.471	0.258
	RhoA Signaling	1.732	1.225	1.616
	Role of NFAT in Regulation of the Immune Response	1.859	0.186	2.722
	Sphingosine-1-phosphate Signaling	1.279	0.2	1.043
	Tec Kinase Signaling	2.502	0.728	1.4
	Unfolded protein response	0.832	1.134	0.707
Nuclear Receptor Signaling	Aldosterone Signaling in Epithelial Cells	-0.728	-1.606	0
	Estrogen Receptor Signaling	-0.132	-1.664	0.124
	LPS/IL-1 Mediated Inhibition of RXR Function	0.784	1.706	0.577
	LXR/RXR Activation	-1.633	0	-1.732
	VDR/RXR Activation	-0.277	1.508	0.832
Pathogen-Influenced Signaling	Dendritic Cell Maturation	2.795	0.577	2
	LPS/IL-1 Mediated Inhibition of RXR Function	0.784	1.706	0.577
	Role of PKR in Interferon Induction and Antiviral Response	1.521	0.392	0.928
	Role of Pattern Recognition Receptors in Recognition of Bacteria and Viruses	1.8	-1	2.4
	Th1 Pathway	2.711	0.832	1.886
Proliferation and Development	AMPK Signaling	-1.414	-0.894	-0.6
	Adrenomedullin signaling pathway	-0.507	-1.808	0.316
	BEX2 Signaling Pathway	1.147	1.807	1.807
	CNTF Signaling	-1.155	-1.941	-0.632
	Cdc42 Signaling	2.353	1.807	3
	EGF Signaling	1.606	0.277	1.941
	EIF2 Signaling	2.611	0.209	2.92
	HGF Signaling	1	0	1.177
	Hepatic Fibrosis Signaling Pathway	1.039	0.75	1.207
	Integrin Signaling	2.064	1.414	2.287
	PI3K/AKT Signaling	1.062	1.526	1.8235
	RANK Signaling in Osteoclasts	1.091	0	2.065
	Regulation of Cellular Mechanics by Calpain Protease	-1.265	-0.577	-0.728
	Regulation of eIF4 and p70S6K Signaling	-1.291	-0.471	0.258
	Role of NANOG in Mammalian Embryonic Stem Cell Pluripotency	0	-1.291	-0.577
	STAT3 Pathway	1.671	0.816	0.962
	Th1 Pathway	2.711	0.832	1.886
	VEGF Family Ligand-Receptor Interactions	-0.243	-1.414	0
	VEGF Signaling	0.243	-0.655	1.091
	Vitamin-C Transport	-0.447	-1	-2.309
	mTOR Signaling	0.354	0.378	1.512
Transcriptional Regulation	STAT3 Pathway	1.671	0.816	0.962
Xenobiotic Metabolism	Xenobiotic Metabolism CAR Signaling Pathway	-0.295	-1.372	-1.987
	Xenobiotic Metabolism General Signaling Pathway	-1.567	-2.535	-1.808
	Xenobiotic Metabolism PXR Signaling Pathway	-1.206	-2.592	-3.046
