# Supplementary material for: Transcriptomic analysis links hepatocellular carcinoma (HCC) in HZE ion irradiated mice to a human HCC subtype with favorable outcomes
Source: Sci Rep. 2021 Jul 7;11:14052. doi: 10.1038/s41598-021-93467-3 (PMC8263559; doi:10.1038/s41598-021-93467-3)
Supplement: Supplementary file 5 — Supplementary Table S3B. [file 41598_2021_93467_MOESM5_ESM.xlsx]

## Sheet: TableS1B
Table S3B. Canonical Pathways Associated with Differentially Expressed Genes in HCC, Sorted by Average Z-score
Canonical Signaling Pathway	Z-score			Average Z-Score	Functional Category
	HCC_highLET	HCC_lowLET	HCC_Spontaneous
Production of Nitric Oxide and Reactive Oxygen Species in Macrophages	2.887	2.795	2.111	2.59767	Cellular Immune Response
Cdc42 Signaling	2.353	1.807	3	2.38667	Proliferation and Development
CD28 Signaling in T Helper Cells	1.964	1.155	3.153	2.09067	Cellular Immune Response
TREM1 Signaling	2.183	1.508	2.558	2.083	Cellular Immune Response, Cytokine Signaling
Integrin Signaling	2.064	1.414	2.287	1.92167	Cell Cycle Regulation, Intracellular and Second Messenger Signaling, Proliferation and Development
EIF2 Signaling	2.611	0.209	2.92	1.91333	Cellular Stress and Injury, Intracellular and Second Messenger Signaling, Proliferation and Development
Th1 Pathway	2.711	0.832	1.886	1.80967	Cellular Immune Response, Cytokine Signaling, Pathogen-Influenced Signaling, Proliferation and Development
Dendritic Cell Maturation	2.795	0.577	2	1.79067	Cellular Immune Response, Cytokine Signaling, Pathogen-Influenced Signaling
ERK/MAPK Signaling	1.151	1.414	2.714	1.75967	Intracellular and Second Messenger Signaling
B Cell Receptor Signaling	1.761	1.029	2.412	1.734	Humoral Immune Response
PKCθ Signaling in T Lymphocytes	1.768	0.853	2.535	1.71867	Cellular Immune Response
Leukocyte Extravasation Signaling	2.214	0.667	2.111	1.664	Cellular Immune Response
IL-8 Signaling	1.664	0.926	2.309	1.633	Cellular Immune Response, Cytokine Signaling
Interferon Signaling	2.714	1.265	0.816	1.59833	Cellular Immune Response, Cytokine Signaling
Role of NFAT in Regulation of the Immune Response	1.859	0.186	2.722	1.589	Cellular Immune Response, Humoral Immune Response, Intracellular and Second Messenger Signaling
BEX2 Signaling Pathway	1.147	1.807	1.807	1.587	Proliferation and Development
Tec Kinase Signaling	2.502	0.728	1.4	1.54333	Intracellular and Second Messenger Signaling
Rac Signaling	0.816	1.225	2.556	1.53233	Intracellular and Second Messenger Signaling
RhoA Signaling	1.732	1.225	1.616	1.52433	Intracellular and Second Messenger Signaling
PI3K/AKT Signaling	1.062	1.526	1.8235	1.4705	Cellular Immune Response, Intracellular and Second Messenger Signaling, Proliferation and Development
Fcγ Receptor-mediated Phagocytosis in Macrophages and Monocytes	2.353	-0.832	2.353	1.29133	Cellular Immune Response
EGF Signaling	1.606	0.277	1.941	1.27467	Proliferation and Development
HMGB1 Signaling	1.616	1.177	0.816	1.203	Cellular Immune Response, Cellular Stress and Injury, Cytokine Signaling, Humoral Immune Response
T Cell Exhaustion Signaling Pathway	2.236	0.535	0.728	1.16633	Cellular Immune Response, Cellular Stress and Injury
CXCR4 Signaling	1.915	0	1.567	1.16067	Cellular Immune Response, Cytokine Signaling
STAT3 Pathway	1.671	0.816	0.962	1.14967	Proliferation and Development, Transcriptional Regulation
Natural Killer Cell Signaling	1.982	-1.095	2.469	1.11867	Cellular Immune Response
Role of Pattern Recognition Receptors in Recognition of Bacteria and Viruses	1.8	-1	2.4	1.06667	Cellular Immune Response, Pathogen-Influenced Signaling
iNOS Signaling	1.291	1.265	0.632	1.06267	Cellular Immune Response
RANK Signaling in Osteoclasts	1.091	0	2.065	1.052	Proliferation and Development
LPS/IL-1 Mediated Inhibition of RXR Function	0.784	1.706	0.577	1.02233	Nuclear Receptor Signaling, Pathogen-Influenced Signaling
Hepatic Fibrosis Signaling Pathway	1.039	0.75	1.207	0.998667	Cellular Stress and Injury, Proliferation and Development
ERK5 Signaling	0.775	0.775	1.414	0.988	Intracellular and Second Messenger Signaling
Gα12/13 Signaling	1.347	0	1.512	0.953	Intracellular and Second Messenger Signaling
Role of PKR in Interferon Induction and Antiviral Response	1.521	0.392	0.928	0.947	Cellular Immune Response, Pathogen-Influenced Signaling
NF-κB Signaling	0.866	0.686	1.131	0.894333	Cellular Immune Response, Cytokine Signaling, Humoral Immune Response
Unfolded protein response	0.832	1.134	0.707	0.891	Intracellular and Second Messenger Signaling
Sphingosine-1-phosphate Signaling	1.279	0.2	1.043	0.840667	Intracellular and Second Messenger Signaling
TNFR2 Signaling	0.333	1.342	0.632	0.769	Apoptosis, Cytokine Signaling
mTOR Signaling	0.354	0.378	1.512	0.748	Proliferation and Development
HGF Signaling	1	0	1.177	0.725667	Proliferation and Development
PAK Signaling	0.688	-0.218	1.706	0.725333	Intracellular and Second Messenger Signaling
VDR/RXR Activation	-0.277	1.508	0.832	0.687667	Nuclear Receptor Signaling
Coagulation System	0	1.265	0.707	0.657333	Cellular Stress and Injury
Phospholipase C Signaling	1.121	-0.507	1.206	0.606667	Intracellular and Second Messenger Signaling
April Mediated Signaling	-0.302	0.378	1.732	0.602667	Apoptosis
Complement System	1.342	0	0.378	0.573333	Humoral Immune Response
14-3-3-mediated Signaling	0.816	-0.408	1.147	0.518333	Apoptosis, Cell Cycle Regulation
Acute Phase Response Signaling	1.677	0	-0.354	0.441	Cytokine Signaling
CD27 Signaling in Lymphocytes	-0.258	0.577	1	0.439667	Apoptosis, Cellular Immune Response
IL-3 Signaling	1.279	-0.229	0.258	0.436	Cellular Immune Response, Cytokine Signaling
CD40 Signaling	0	-0.258	1.5	0.414	Cellular Immune Response, Humoral Immune Response
VEGF Signaling	0.243	-0.655	1.091	0.226333	Proliferation and Development
IL-6 Signaling	1.219	-0.392	-0.2	0.209	Cellular Immune Response, Cytokine Signaling
Antioxidant Action of Vitamin C	0.258	1	-0.775	0.161	Cellular Stress and Injury
Myc Mediated Apoptosis Signaling	1	-0.258	-0.471	0.0903333	Apoptosis
NER Pathway	-0.471	-1.213	0.688	-0.332	Cellular Stress and Injury
IL-2 Signaling	0.277	-1.069	-0.302	-0.364667	Cellular Immune Response, Cytokine Signaling
Type II Diabetes Mellitus Signaling	0.2	-1	-0.471	-0.423667	Cellular Stress and Injury
Insulin Receptor Signaling	-0.186	-1.528	0.426	-0.429333	Intracellular and Second Messenger Signaling
Cytotoxic T Lymphocyte-mediated Apoptosis of Target Cells	0.378	-1.134	-0.632	-0.462667	Apoptosis, Cellular Immune Response
Apoptosis Signaling	0.539	-0.539	-1.48	-0.493333	Apoptosis
Regulation of eIF4 and p70S6K Signaling	-1.291	-0.471	0.258	-0.501333	Cellular Stress and Injury, Intracellular and Second Messenger Signaling, Proliferation and Development
VEGF Family Ligand-Receptor Interactions	-0.243	-1.414	0	-0.552333	Proliferation and Development
Estrogen Receptor Signaling	-0.132	-1.664	0.124	-0.557333	Nuclear Receptor Signaling
Telomerase Signaling	-1.213	-0.471	0	-0.561333	Apoptosis
Role of NANOG in Mammalian Embryonic Stem Cell Pluripotency	0	-1.291	-0.577	-0.622667	Proliferation and Development
Type I Diabetes Mellitus Signaling	0.426	-1.291	-1.091	-0.652	Apoptosis
Adrenomedullin signaling pathway	-0.507	-1.808	0.316	-0.666333	Proliferation and Development
Apelin Adipocyte Signaling Pathway	-0.943	-1.414	0.218	-0.713	Intracellular and Second Messenger Signaling
α-Adrenergic Signaling	-0.943	-1	-0.243	-0.728667	Intracellular and Second Messenger Signaling
UVA-Induced MAPK Signaling	-1.265	-1.291	0.302	-0.751333	Cellular Stress and Injury
Aldosterone Signaling in Epithelial Cells	-0.728	-1.606	0	-0.778	Nuclear Receptor Signaling
Regulation of Cellular Mechanics by Calpain Protease	-1.265	-0.577	-0.728	-0.856667	Proliferation and Development
PTEN Signaling	0	-0.898	-1.809	-0.902333	Apoptosis
AMPK Signaling	-1.414	-0.894	-0.6	-0.969333	Intracellular and Second Messenger Signaling, Proliferation and Development
NRF2-mediated Oxidative Stress Response	-0.392	-1.3	-1.372	-1.02133	Cellular Stress and Injury
LXR/RXR Activation	-1.633	0	-1.732	-1.12167	Nuclear Receptor Signaling
Xenobiotic Metabolism CAR Signaling Pathway	-0.295	-1.372	-1.987	-1.218	Xenobiotic Metabolism
CNTF Signaling	-1.155	-1.941	-0.632	-1.24267	Cytokine Signaling, Proliferation and Development
Protein Kinase A Signaling	-1.27	-1.54	-0.93	-1.24667	Intracellular and Second Messenger Signaling
Vitamin-C Transport	-0.447	-1	-2.309	-1.252	Proliferation and Development
Xenobiotic Metabolism General Signaling Pathway	-1.567	-2.535	-1.808	-1.97	Xenobiotic Metabolism
Xenobiotic Metabolism PXR Signaling Pathway	-1.206	-2.592	-3.046	-2.28133	Xenobiotic Metabolism
