# Supplementary material for: Transcriptomic analysis links hepatocellular carcinoma (HCC) in HZE ion irradiated mice to a human HCC subtype with favorable outcomes
Source: Sci Rep. 2021 Jul 7;11:14052. doi: 10.1038/s41598-021-93467-3 (PMC8263559; doi:10.1038/s41598-021-93467-3)
Supplement: Supplementary file 6 — Supplementary Table S4A. [file 41598_2021_93467_MOESM6_ESM.xlsx]

## Sheet: MR_HCC_gene_ontology
Table S4A. Gene Ontology Analysis of mR-HCC Gene Set
Diseases and Bio Functions	Z-score
	HCC_highLET	HCC_lowLET	HCC_Spontaneous
Organismal death	-0.491	-4.56	-4.897
Transport of molecule	-0.019	1.342	2.726
Rho protein signal transduction	1.655	0.867	0.867
Small GTPase mediated signal transduction	1.527	0.8	0.8
Cell death of tumor cell lines	1.785	-0.439	-0.346
Transport of metal	-0.378	0.378	1.134
Apoptosis of tumor cell lines	1.414	-0.163	-0.106
