# Supplementary material for: Transcriptomic analysis links hepatocellular carcinoma (HCC) in HZE ion irradiated mice to a human HCC subtype with favorable outcomes
Source: Sci Rep. 2021 Jul 7;11:14052. doi: 10.1038/s41598-021-93467-3 (PMC8263559; doi:10.1038/s41598-021-93467-3)
Supplement: Supplementary file 7 — Supplementary Table S4B. [file 41598_2021_93467_MOESM7_ESM.xlsx]

## Sheet: TableS3B
Table S4B. Normalized mean log2 ratios (HCC vs Normal) of mR-HCC genes
Gene ID		Human							Mouse
		mrHCC1		mrHCC2		mrHCC3			High-LET		Low-LET		Spontaneous
		Log2 Ratio	FDR	Log2 Ratio	FDR	Log2 Ratio	FDR		Log2 Ratio	FDR	Log2 Ratio	FDR	Log2 Ratio	FDR
ABCC10		-0.105018	0.488068	-0.502767	3.69408e-05	0.56455	1.08216e-07		-0.615745	0.44	-0.929108	0.368	0.952896	0.235
ABHD17C		0.661484	4.05635e-06	0.246862	0.0040139	0.875518	4.91075e-22		-0.231826	0.672	-0.537676	0.371	-1.56893	0.000193
ABHD5		-0.686055	0.0010272	0.565091	5.83312e-07	-0.254793	0.04209		-0.23003	0.641	0.957455	0.0277	1.26858	0.00084
ABI2		-1.03179	1.96288e-11	-0.942468	5.26036e-30	-0.360629	7.23511e-05		0.504156	0.0183	1.11426	0.000148	1.22697	8.09e-06
ACOT7		1.19213	1.43306e-30	0.832704	3.73955e-40	0.71423	4.60335e-26		-0.330695	0.276	-1.63442	5.43e-05	-0.755161	0.00898
ACSL1		-1.07402	1.1109e-22	-0.396351	1.77666e-07	-1.17978	3.95663e-46		-1.12111	0.0024	-0.527252	0.372	-0.579156	0.195
ACSL3		0.885492	1.68417e-05	0.255838	0.0832246	0.68239	2.07304e-08		-0.0606738	0.947	0.599381	0.382	1.40875	0.00216
ACTRT3		-0.123248	0.160663	-0.455491	3.61317e-05	-0.581644	2.17508e-05		-0.849581	0.0272	-0.103655	0.933	-1.15696	0.006
ADAM11		0.112646	0.0315068	-0.373221	0.0925659	0.0227475	0.0686516		0.225208	0.857	-0.731981	0.58	-1.49609	0.051
ADM2		1.02946	3.64517e-10	0.112453	0.00327632	0.66363	9.16276e-12		0.150792	0.824	0.608472	0.302	1.51764	0.000392
AGFG1		0.41447	0.0810693	0.480405	0.000157907	0.919948	4.01536e-11		-0.31218	0.391	1.21283	0.00146	1.21516	0.000321
AGPS		0.308015	0.0352183	0.527515	9.16925e-11	0.965302	1.64043e-23		-0.828267	0.0372	0.198536	0.77	1.12473	0.00957
AKR1B10		1.0765	3.18362e-23	0.697581	1.55314e-44	0.748226	2.03549e-31		0.61568	0.000417	0.857172	0.000116	1.37095	3.13e-08
ALDH1L2		-0.737243	7.46455e-05	-0.170548	0.0362439	0.616621	2.5251e-06		0.261449	0.311	1.2023	5.38e-05	1.32234	1.58e-06
ANAPC4		-0.705825	9.89895e-09	-1.0157	2.92992e-44	-0.536202	4.01663e-09		0.217931	0.652	1.1574	0.00541	1.18701	0.00119
ANKRD11		-0.991043	5.08232e-10	-0.78555	3.07706e-17	-0.481913	2.69964e-05		-0.31212	0.711	0.78927	0.375	1.48191	0.0131
ANKRD13B		0.751323	9.46306e-06	-0.101991	0.480387	0.69408	7.72112e-12		0.440576	0.0512	1.13541	0.000161	1.2735	5.96e-06
AP3M2		-0.600662	0.0104311	-0.391367	0.000797256	0.685245	6.48282e-10		0.231155	0.641	0.774212	0.0919	1.43321	0.000243
AP4B1		-0.11431	0.7478	-0.49231	3.29415e-05	-0.531667	0.0072285		-1.15922	0.0167	-0.245786	0.854	-0.166637	0.871
APP		-0.448466	0.709259	0.329905	5.58549e-08	0.588206	1.6393e-13		0.160886	0.782	1.04441	0.0169	1.2992	0.000776
ARHGAP39		0.636484	4.34905e-05	-0.341977	0.0288486	0.515152	1.34864e-10		-0.557511	0.363	0.843362	0.28	1.06521	0.0681
ATE1		0.187746	0.0962737	0.570215	4.47883e-10	0.437644	5.39076e-07		-0.483601	0.22	0.687542	0.173	1.27574	0.00118
ATP1B1		0.892372	8.75703e-22	0.735564	2.51549e-36	0.912133	1.60924e-49		0.482596	0.083	1.19731	0.000626	1.20823	0.000108
B3GAT3		1.71794	1.83052e-26	0.452384	8.52759e-07	0.101089	0.410664		-0.81945	0.205	1.00067	0.257	0.857881	0.254
B4GALT2		1.30563	3.35807e-16	0.163165	0.0586094	0.384611	8.17056e-06		0.33559	0.296	1.23526	0.000612	1.15308	0.000259
BAG1		1.1308	2.71469e-12	0.52059	6.98711e-07	0.036249	0.180269		-0.096186	0.922	-1.24786	0.0413	0.842912	0.138
BHLHA15		-0.986752	3.24546e-10	-0.553122	1.99856e-05	-0.0270037	0.636917		0.226603	0.438	0.430403	0.299	1.52461	2.39e-05
BHMT		-0.870558	9.23845e-09	0.0222835	0.238012	-1.00568	1.51736e-13		-0.541499	0.0234	-0.72968	0.0153	-1.40342	4.23e-06
BZW1		-0.0249044	0.829002	0.476072	0.000110985	0.534661	9.53379e-05		-0.964408	0.028	0.539537	0.494	0.381099	0.586
C12orf43		1.7953	1.98795e-42	0.223806	0.00157739	0.000133815	0.570515		-0.335763	0.628	0.165439	0.912	1.4912	0.00492
C1orf112		0.832217	6.43255e-09	0.66119	3.07217e-24	0.768391	2.83407e-15		-0.864188	0.018	-0.639672	0.239	-1.15928	0.00388
C21orf91		-1.25199	3.98331e-13	-0.273425	0.38665	-0.28527	0.226936		-0.460095	0.467	1.21351	0.0606	0.688199	0.288
C2CD5		-0.908608	1.00932e-06	-0.471883	0.000253813	0.602079	1.22905e-10		-1.05609	0.0395	0.554818	0.576	0.201012	0.847
C2orf72		-0.230095	0.0728983	-0.305738	0.000275205	-0.641775	0.00016657		-0.833703	0.0884	0.391957	0.712	0.755115	0.197
CA5B		-0.26994	0.0522773	-0.248203	0.680037	0.0247957	0.404617		-0.281412	0.621	-0.189714	0.866	-1.51108	0.000712
CARS		0.386735	0.156047	-0.0791521	0.918526	-0.24506	0.117676		0.114848	0.872	1.19151	0.0121	1.19423	0.00402
CCDC125		0.0910749	0.719961	-0.0360013	0.75612	-0.537708	0.00151426		-0.00710465	0.993	1.32559	0.00178	1.18729	0.00127
CCDC127		1.43889	1.52631e-31	0.452237	7.32167e-11	0.872737	1.27933e-27		-0.00688488	0.994	0.767201	0.19	1.42597	0.00154
CCDC146		-1.22267	9.76084e-09	-0.374104	0.0289609	-0.741207	1.00655e-11		0.443969	0.0852	1.64458	1.19e-05	0.677207	0.0136
CCDC22		1.60756	2.99359e-50	0.695608	4.46806e-27	0.537215	5.022e-14		0.773981	0.103	-0.97336	0.117	-0.100522	0.924
CCDC24		0.698302	1.15194e-07	-0.0710794	0.99184	-0.196411	0.998675		0.33559	0.296	1.23526	0.000612	1.15308	0.000259
CCSER2		-0.683224	0.00211512	0.259289	0.000651808	0.0703882	0.199785		-0.667259	0.0949	1.11033	0.0118	1.08945	0.00304
CDK6		0.0537665	0.0939762	-0.00893306	5.02013e-07	0.260078	3.79221e-07		0.197474	0.642	1.24037	0.00103	1.25296	0.000193
CEP192		-1.62092	1.46111e-37	-0.794884	1.48738e-23	-0.275363	0.00151885		-0.0072658	0.994	1.00795	0.0573	1.27136	0.00431
CES3		-0.667239	1.81822e-05	-0.349957	0.000363386	-1.09076	7.53159e-23		-0.597213	0.00539	-0.776279	0.00395	-1.33411	2.04e-06
CHKA		0.0843177	0.320866	-0.648059	1.50572e-07	-0.187092	0.430373		-0.000233113	1	0.666069	0.328	1.33289	0.00467
CKAP2		0.628501	1.56677e-08	0.751113	5.02726e-34	1.16023	1.47658e-60		0.369394	0.398	1.64949	0.000407	0.248111	0.689
CLDN23		-0.764986	0.00237406	0.0813695	0.0152441	-0.373068	0.528002		0.368401	0.238	0.934844	0.00746	1.34468	4.57e-05
COPRS		1.85005	4.35958e-77	0.683152	1.86558e-33	0.431972	1.24605e-11		-0.0640311	0.946	-1.5113	0.00579	-0.632166	0.26
CPM		-0.105869	0.94263	0.346289	0.000455432	0.39063	2.34574e-05		0.341375	0.0935	0.969408	0.0006	1.34526	3.68e-05
CUX2		-0.831194	8.80061e-06	-0.140178	0.989986	-0.962672	1.17989e-13		0.936561	0.000182	0.153402	0.784	1.12107	3.68e-05
DAB2IP		-0.591454	0.0887186	-0.0394837	0.776702	-0.0202299	0.0212947		0.161716	0.78	1.008	0.0214	1.27811	0.0009
DDB2		0.195454	0.0464986	0.162035	0.032184	-0.422803	0.0445248		0.502424	0.0284	1.37713	3.53e-05	1.06713	7.9e-05
DDC		0.0695965	0.171453	0.31911	3.11906e-05	-0.204582	0.422889		-0.548043	0.00426	-1.17711	1.83e-05	-1.17734	1.09e-06
DDX11		-0.729147	0.00612626	-0.754732	6.70882e-13	-0.196044	0.121129		-0.552838	0.308	0.757611	0.293	0.891526	0.102
DIDO1		-1.37489	1.25421e-18	-0.603531	1.93699e-08	-0.115398	0.648979		-0.594291	0.326	0.827643	0.299	0.894032	0.149
DNAJC10		-0.511306	0.0098642	-0.630151	1.2765e-07	0.0581549	0.289121		0.23632	0.531	0.954966	0.00699	1.43323	2.38e-05
DPP8		-1.23737	2.85844e-11	-0.105898	0.912685	0.349865	6.64778e-05		-0.0168637	0.984	0.821435	0.0875	1.41141	0.000489
DROSHA		0.702898	1.0392e-08	0.545778	1.86084e-13	1.14132	1.17948e-43		-0.719016	0.169	0.337413	0.772	1.03339	0.0606
DSG2		-0.11716	0.020785	0.0998335	0.00158967	0.764942	1.59725e-27		-0.0878729	0.92	1.42254	0.00787	0.815008	0.103
DTNBP1		1.53653	5.6031e-41	0.364625	1.42942e-10	0.856468	2.95182e-26		0.366343	0.575	-0.776683	0.287	-1.15538	0.0282
DYRK2		0.367087	0.00171079	0.292292	1.46002e-06	1.1765	1.0902e-42		-1.1547	0.00209	0.154383	0.884	-0.17387	0.81
ECHDC2		-0.893855	2.47753e-45	-0.69094	4.31428e-76	-1.27931	3.82528e-177		-0.547553	0.319	1.3732	0.0204	0.488139	0.48
EEF1D		1.96385	6.05422e-90	0.480333	7.40073e-21	0.479187	2.37545e-14		0.114244	0.879	-1.20123	0.0161	-0.943098	0.033
EMP2		0.875318	2.68175e-09	0.424476	1.88872e-05	-0.23483	0.689601		0.856135	0.000114	0.5317	0.04	1.27754	1.62e-06
ETFB		1.7336	1.90949e-65	0.753141	5.25467e-34	0.15584	0.000723357		-0.316604	0.585	1.05719	0.0525	0.968098	0.0393
EXOSC10		0.3326	0.0106166	0.363332	7.39537e-05	0.463713	3.5756e-06		-0.844251	0.159	0.713273	0.469	0.839997	0.235
F11		-0.80126	6.82281e-08	-0.233667	0.00099749	-1.16892	3.83948e-29		-0.691554	0.2	0.881671	0.222	0.516723	0.474
F5		0.452828	5.30471e-05	0.910906	2.0492e-36	0.251053	8.3007e-11		-0.424249	0.485	1.0175	0.11	1.07858	0.0402
FAM126B		-1.21285	3.48435e-19	-0.750082	1.65776e-18	-0.650059	3.82654e-11		-1.14727	0.00227	-0.0303849	0.985	-0.219347	0.745
FAM160A2		-1.09239	1.06751e-27	-0.777982	2.46228e-36	-0.988363	4.52956e-45		-1.17117	0.00184	0.117109	0.919	-0.0587998	0.947
FAM3C		-0.513382	0.0884021	-0.128335	0.585517	-0.221027	0.243821		0.0976029	0.858	1.26081	0.00177	1.12786	0.000884
FAS		-1.01879	0.0020338	0.0595241	0.0241028	-0.701536	1.36732e-05		-0.223585	0.357	-0.734699	0.0618	-1.41474	0.000128
FBF1		0.186641	0.142175	-0.393359	0.0110594	0.00514277	0.493109		-0.656263	0.286	1.24208	0.0802	0.360249	0.702
FBXW7		-1.28032	5.60276e-32	-0.868058	1.97741e-41	-0.699232	5.85597e-20		-0.696217	0.113	0.357105	0.701	1.11006	0.016
FEM1B		-0.821877	7.37258e-05	0.263115	0.000669684	0.037626	0.282732		-0.0882329	0.902	1.03924	0.0234	1.20112	0.00252
FOXP4		0.6514	2.19553e-07	0.456243	2.20003e-08	0.521793	6.01746e-09		0.27072	0.505	1.06884	0.0059	1.23223	0.000408
FOXQ1		-0.376597	0.0229659	-0.245017	0.0462716	0.511353	0.100901		-1.06206	0.26	0.0255408	0.995	0.591019	0.681
GCC2		-1.46566	1.7034e-20	-0.632167	2.89135e-10	0.156148	0.0253136		-0.168972	0.826	0.95271	0.101	1.13748	0.0164
GCH1		-1.07924	8.49877e-15	-0.618265	1.94547e-11	-0.916831	4.70446e-17		-0.158762	0.138	-0.967514	0.00367	-1.46969	1.38e-05
GLP2R		-0.921655	8.74574e-12	-1.00445	3.25834e-33	-0.666054	1.28874e-08		0.508742	0.0278	1.08171	0.000371	1.2197	1.52e-05
GLRX		-0.162093	0.667137	-0.351426	0.000269852	-1.01809	9.66111e-11		-0.24398	0.544	-1.38742	0.000394	-1.10977	0.000828
GPC6		-0.290431	0.832977	0.393172	4.71486e-09	0.476227	1.71396e-09		0.44256	0.104	1.17704	0.000519	1.18255	9.19e-05
GRAMD1B		0.467272	7.53791e-06	-0.08033	0.000857533	0.730686	3.0547e-20		0.55709	0.00739	0.912582	0.000664	1.32919	1.5e-06
GRIA3		-0.52442	0.962725	-0.311123	0.158864	-0.661934	0.0925991		0.221822	0.429	1.47625	0.000124	0.986924	0.00145
HACD3		0.856714	1.56329e-21	0.951699	2.30981e-61	0.809376	6.9525e-38		0.0368563	0.971	1.27996	0.0165	1.27846	0.00582
HERC2		-1.49483	2.74785e-20	-0.338306	0.00373792	-0.456202	0.000180216		-0.633549	0.206	-0.274596	0.814	0.964194	0.0629
HES1		-0.195891	0.138733	-0.343	8.60738e-05	-0.457754	2.21721e-05		0.50086	0.0445	1.11773	0.000516	1.22529	3.25e-05
HGFAC		-0.798711	0.00254108	-0.693454	6.65989e-11	-0.963388	1.63817e-26		0.336927	0.26	1.27186	0.000263	1.1372	0.000165
HID1		0.917489	5.36986e-13	-0.237171	0.0776494	0.748284	7.52639e-18		0.517061	0.023	1.14077	0.00019	1.18661	1.74e-05
HMOX2		0.935036	1.68199e-05	0.0729864	0.628704	-0.662029	1.38941e-05		0.493022	0.363	-1.08633	0.0673	-0.694434	0.22
HSD17B12		-0.60176	0.0418763	0.165854	0.138089	-0.400408	0.0630433		-0.88202	0.0558	0.553121	0.502	0.592902	0.332
HSPA13		-0.365644	0.00678279	0.302147	0.902965	0.761366	0.0022693		-0.575342	0.441	-0.929276	0.32	-1.10336	0.115
HTATIP2		1.04225	1.23154e-18	0.736083	6.36792e-26	0.556104	1.35918e-14		0.254249	0.74	-1.39104	0.0221	0.442047	0.555
ICA1		0.171951	0.119678	0.262644	5.85407e-05	0.376429	0.000120251		0.310293	0.271	1.01543	0.00132	1.38465	7e-06
IGF2		-0.509948	7.67407e-05	-0.585638	0.0105268	-0.285739	3.10014e-20		0.0586317	0.939	0.0827569	0.944	1.48508	0.000261
IGFBP5		-1.10055	1.4481e-10	-0.477497	0.000171488	-0.147873	0.648412		0.178743	0.813	-0.997589	0.0668	-1.30209	0.00749
INSIG2		-0.555803	0.104806	0.179046	0.0106585	-0.37271	0.0165016		-0.509182	0.0333	-0.954881	0.00171	-1.32292	8.11e-06
IPCEF1		-0.655108	0.000942815	-0.600359	1.47339e-05	-0.0540763	0.0145956		0.292017	0.107	1.279	2.58e-06	1.2768	1.95e-07
ITGA3		0.302544	6.5751e-05	0.00275211	0.550024	0.832336	1.45982e-26		0.157981	0.777	1.06838	0.0108	1.2133	0.00106
ITIH5		0.142908	4.06462e-09	-0.0938424	0.366859	0.638634	6.72625e-46		0.241949	0.576	1.14483	0.00387	1.19907	0.000628
ITPR2		-0.283164	0.605263	0.69879	3.28346e-16	-0.122	0.682983		-0.239957	0.653	0.702059	0.178	1.34136	0.000945
KIAA0895L		-1.09885	9.64784e-62	-0.947563	8.06415e-118	-0.892736	2.3456e-72		-1.0211	0.0238	0.0535575	0.977	0.427829	0.539
KIAA1217		-1.09437	4.40047e-13	-0.71842	9.53274e-14	-0.321894	0.0272304		0.0665413	0.927	1.07095	0.0133	1.29845	0.000732
KIF1A		-0.0345743	0.0991325	0.057197	3.73812e-15	0.142415	2.31188e-11		0.672337	0.0628	0.639913	0.219	1.26908	0.00124
KIF3C		0.324758	0.00901702	0.272032	0.0156635	1.1214	3.18212e-38		0.717739	0.132	-0.660985	0.367	1.24916	0.0114
KLHDC10		-0.337974	0.144493	0.661389	1.93902e-10	-0.129952	0.532862		-0.373537	0.587	0.409096	0.714	1.29224	0.0182
KLHDC8B		1.20563	7.9405e-14	0.186044	0.0167195	0.432952	1.67753e-07		0.153423	0.798	1.27033	0.00407	1.07307	0.00519
LARGE2		0.11604	0.040242	-0.041254	0.00650691	0.382833	1.48112e-10		0.472461	0.0243	1.05394	0.000185	1.30146	2.18e-06
LBP		-0.0646118	0.701106	-0.317331	0.000710178	-0.680296	0.000243404		1.07358	0.0101	-0.50683	0.502	0.335348	0.625
LDB3		-0.954954	6.69851e-10	-0.739267	5.62811e-15	-0.769879	3.09825e-10		0.638029	0.392	-0.614818	0.62	-0.991787	0.188
LIMD1		-1.25647	5.36408e-12	-0.221788	0.717927	-0.377416	0.0288882		0.191412	0.69	1.14214	0.00426	1.19891	0.000701
LPAR2		0.0192285	0.0235084	-0.835463	1.82493e-15	0.102693	0.000129741		0.20485	0.668	1.25393	0.00223	1.10013	0.00193
LRP12		0.251277	2.45649e-05	0.266345	3.73086e-05	0.991175	2.96486e-34		0.142407	0.801	1.14066	0.00577	1.18414	0.00115
LRRK1		-1.00253	2.15886e-11	-0.776313	1.06225e-13	-0.0169075	0.0365054		0.326133	0.281	0.823712	0.0127	1.43465	1.06e-05
LSM10		1.76308	7.1365e-42	0.594022	1.07363e-14	0.191342	0.00893034		-0.205084	0.684	-1.29629	0.00232	-1.16306	0.00166
LZTS3		-0.150993	0.678652	0.295104	0.00680224	0.51182	1.68147e-09		1.10473	0.00599	-0.0632994	0.966	-0.15539	0.85
MARCH2		0.843318	6.62047e-09	0.735495	1.06459e-17	-0.274798	0.168256		-0.177953	0.74	-1.20323	0.00457	-1.16254	0.00176
MARCH6		-0.37625	0.0771511	0.367292	2.74546e-05	0.545095	6.02784e-07		0.0169449	0.979	-1.2332	0.00864	-1.05389	0.0129
MAX		-0.337189	0.0959827	-0.612956	8.21533e-08	-0.571871	2.01275e-05		0.641797	0.00232	0.831774	0.00156	1.35142	1.1e-06
MCF2L		-1.02963	9.49904e-10	-0.657757	2.08662e-10	-0.512603	0.00120593		0.643214	0.00931	0.53012	0.116	1.39187	6.76e-06
MDN1		-1.45549	9.60166e-55	-0.791301	2.49585e-37	-0.819862	2.03412e-38		0.293222	0.55	0.663237	0.208	1.53541	0.000211
MFAP3		-1.43753	1.44726e-20	0.160079	0.0233238	0.559584	1.48645e-07		-1.0366	0.0578	0.366447	0.78	0.735161	0.301
MKNK1		-1.09228	5.58787e-43	-0.938959	8.32447e-88	-0.841282	9.51177e-50		0.237794	0.217	1.148	0.00577	1.38081	1.3e-05
MLLT3		0.456533	4.92022e-07	0.176192	4.04238e-05	0.786428	8.64611e-26		0.547736	0.00736	1.12676	9.95e-05	1.259	2.59e-06
MMP1		0.739498	0.790543	0.336015	0.0217002	0.954456	0.00168364		-0.597088	0.337	-0.923002	0.237	-1.04387	0.0864
MOB2		2.06152	4.35323e-49	0.269249	0.00180723	0.145834	0.102651		0.300586	0.618	-1.37769	0.00978	-0.650771	0.223
MPND		1.35134	2.84623e-19	0.826045	8.26007e-20	0.15969	0.0942322		-0.266525	0.554	-1.06918	0.0102	-1.22937	0.000874
MST1R		0.00132098	0.00834684	-0.0669864	0.15179	0.586929	7.65259e-19		0.454719	0.0527	1.10213	0.000305	1.24079	1.3e-05
MSX1		1.20271	3.35109e-16	0.645	1.76293e-16	0.722676	3.42555e-33		1.07433	0.0289	-0.547354	0.562	0.177102	0.863
MTCL1		-0.281491	0.491893	-0.711058	7.73019e-10	0.258106	6.17413e-08		0.502064	0.0112	1.21773	6.55e-05	1.1424	1.44e-05
MUC1		0.520923	1.43233e-05	-0.382464	0.350915	0.355924	1.33993e-13		-0.677869	0.242	1.09451	0.121	-1.04724	0.0774
MZT2A		1.94902	7.76824e-66	0.426453	6.09103e-13	0.445801	8.11298e-10		-0.55203	0.0237	-1.58195	1.38e-05	-0.693455	0.00957
MZT2B		2.07922	1.65848e-80	0.349401	2.66923e-09	0.104861	0.0512436		-0.55203	0.0237	-1.58195	1.38e-05	-0.693455	0.00957
NAPRT		1.0395	2.58167e-18	0.345122	1.99133e-07	-0.569459	0.000516105		0.114244	0.879	-1.20123	0.0161	-0.943098	0.033
NBAS		1.11756	5.77678e-28	0.87642	2.06084e-52	0.832434	2.37127e-33		-0.755387	0.164	0.386839	0.74	1.13599	0.0452
NDFIP1		0.764997	3.85244e-10	0.963033	4.14085e-38	0.258942	0.000158689		-0.309732	0.304	-1.01372	0.00215	-1.35812	1.65e-05
NDN		0.347425	3.33856e-08	-0.0325761	0.00293128	0.436601	3.42408e-11		-0.505146	0.023	-1.11542	0.000188	-1.22841	8.63e-06
NDRG2		-0.97903	8.88775e-10	-0.398123	2.2264e-06	-1.11001	1.64261e-34		-0.246258	0.501	-1.15837	0.00125	-1.28406	7.84e-05
NEDD4		-0.599425	0.0218727	0.667368	1.11014e-17	0.133672	0.000204483		-0.377418	0.444	0.696096	0.226	1.32216	0.00211
NOP58		1.22008	1.75519e-07	0.376569	0.0754088	0.861281	2.21939e-08		-0.0886883	0.918	1.07326	0.0494	1.17402	0.011
NPRL3		0.684982	3.28415e-06	-0.285751	0.0307946	-0.491889	0.00467224		-0.863547	0.125	0.516036	0.642	0.726322	0.303
NRDC		0.179682	0.13773	-0.14547	0.488881	-0.176824	0.566778		0.166073	0.752	1.13509	0.00548	1.24316	0.000622
NRIP2		0.387599	0.00125111	0.0343342	0.349526	0.437658	2.48562e-06		0.37078	0.159	0.895396	0.00381	1.41794	4.87e-06
NUCB2		0.9311	2.14395e-05	0.683472	3.5559e-07	0.624851	0.000422692		0.358002	0.707	-0.829547	0.434	1.15367	0.114
NUDCD3		0.903345	1.38324e-09	0.559074	1.51586e-10	0.310105	0.000602516		-0.515342	0.39	0.611375	0.486	1.20016	0.0277
NUDT22		1.03654	1.30937e-11	-0.265775	0.549752	-0.465322	0.00215482		-0.326164	0.638	-0.332931	0.774	1.20854	0.023
NUMB		-1.53468	1.73744e-51	-0.67695	1.19971e-27	-0.786166	5.56137e-27		-0.423101	0.516	0.788568	0.303	1.16498	0.0343
NUMBL		-0.96817	8.65618e-22	-0.969287	1.05617e-56	-0.713287	5.42329e-17		-1.14378	0.0102	-0.363702	0.716	-0.0247502	0.982
OAZ1		1.90021	7.79701e-51	0.200911	0.000673635	0.149849	0.0275798		-0.166828	0.767	-1.16217	0.00657	-1.16904	0.00186
OGFOD1		0.0858394	0.783626	0.310095	0.333415	0.308882	0.234406		-1.06566	0.00751	-0.256235	0.796	0.562876	0.276
OPHN1		-0.787682	9.81565e-05	0.0132483	0.0398651	0.575235	1.63459e-09		-0.1061	0.869	1.15365	0.00727	1.23846	0.00112
PAFAH2		-0.715383	0.0064534	0.177072	0.0176728	-0.491821	0.0109355		0.300907	0.636	-0.468932	0.588	-1.36533	0.00475
PALMD		-0.513585	0.0493907	0.423968	0.000369946	-0.377534	0.545206		0.216018	0.579	1.1126	0.00227	1.33233	6.5e-05
PCYOX1		-0.0977714	0.260586	0.912689	3.98817e-17	0.452525	0.000297227		-0.810246	0.0742	0.826487	0.195	0.783651	0.14
PDE1C		0.137803	0.375644	0.317494	0.00242302	0.808205	1.52788e-26		-0.845355	0.114	0.841967	0.28	-0.548104	0.461
PDE4DIP		-0.240504	0.88771	0.420132	7.97577e-07	-0.380136	0.247388		-0.522926	0.37	0.339561	0.77	1.06204	0.0525
PHF1		0.366109	0.00655136	-0.518253	0.000126403	-0.479054	0.00162919		0.875663	0.114	-0.794531	0.35	-0.665448	0.355
PIH1D1		1.86385	1.76391e-70	0.543695	1.10316e-17	0.525933	8.2981e-14		-0.121665	0.866	-1.5094	0.00221	-0.849294	0.0525
PIP4P1		-0.429068	0.257537	-0.4057	0.0013643	-0.560256	0.000238816		0.275165	0.691	-0.881134	0.176	-1.27263	0.0111
PITHD1		0.474567	0.00119408	0.178224	0.00917066	-0.518907	0.00972446		-0.533252	0.0074	-1.15445	4.54e-05	-1.2123	2.59e-06
PMEPA1		0.49415	3.45648e-05	0.191999	0.0229221	0.973222	3.54572e-32		-0.964379	0.0229	0.158553	0.901	-0.949596	0.0472
PNKP		1.48779	1.5444e-16	-0.226362	0.118513	-0.0215172	0.888132		-0.440098	0.0963	-1.0193	0.00171	-1.36034	1.3e-05
POLA2		1.2043	1.19502e-30	0.660688	2.61952e-22	0.888063	8.64575e-31		0.109936	0.885	-1.2244	0.0137	-1.04062	0.017
PRDX5		1.73305	5.84225e-108	0.823831	5.61749e-71	0.546892	4.27711e-26		-0.445552	0.149	-0.825814	0.0241	-1.38184	4.96e-05
PRKAR2A		0.183087	0.214824	0.701456	2.40158e-13	0.718964	5.36872e-11		-0.793488	0.181	-1.076	0.162	-0.43898	0.625
PRKRA		-0.459411	0.0400436	-0.732371	7.17023e-11	-0.383209	0.00522788		-0.292953	0.432	-1.01037	0.00689	-1.35901	8.72e-05
PRODH2		-0.251785	0.971774	-0.30054	0.00822308	-0.973732	2.67046e-14		-0.539186	0.311	0.842082	0.203	0.769569	0.166
PRXL2A		0.713475	7.29055e-08	0.885049	9.05408e-26	0.10909	0.00922685		-0.581367	0.311	1.14992	0.078	0.545939	0.441
PSMD2		1.23489	1.26198e-21	0.833833	2.36011e-24	0.8241	2.35889e-19		0.223257	0.778	-0.0413554	0.985	-1.3244	0.011
PTCHD4		0.26302	4.64361e-07	0.878217	6.18061e-43	0.112246	0.00638926		-0.157806	0.884	-0.890178	0.315	-1.25052	0.0498
PTH1R		-0.819704	1.48145e-32	-0.948818	1.853e-100	-1.02044	5.23264e-108		0.462222	0.477	-0.815406	0.296	-1.20731	0.0317
PTK2		0.887842	2.57437e-22	0.743669	1.06425e-44	0.987689	3.98002e-54		-0.0413185	0.962	0.801363	0.109	1.41823	0.00058
PTK6		-0.209585	0.517073	-0.439567	0.352997	-0.552597	0.548089		-0.440355	0.571	-0.706869	0.483	-1.08788	0.0995
PUF60		1.74214	1.53408e-64	0.613848	9.3788e-29	0.566458	9.48027e-19		0.225345	0.598	0.99039	0.00968	1.37534	9.87e-05
PYROXD1		0.684303	6.09234e-05	0.664178	2.63961e-12	0.430986	6.89431e-05		-0.533515	0.353	1.26675	0.0414	0.389591	0.622
QPCT		0.517291	3.78628e-08	0.294978	2.43738e-10	0.906498	2.69713e-23		-0.176543	0.825	1.60265	0.00439	0.118725	0.906
RAB3D		0.163253	3.01537e-06	-0.250039	0.825248	0.871417	3.19984e-29		0.699809	8.04e-05	0.8936	6.43e-05	1.27119	6.61e-08
RAB3GAP2		0.0810618	0.35278	0.384612	3.34608e-07	0.865925	5.99237e-17		-1.06612	0.00673	0.328454	0.707	0.368505	0.541
RARS		1.37791	1.41701e-26	0.624468	4.02591e-14	0.826653	3.34511e-22		-0.705348	0.195	0.556679	0.558	1.08979	0.0525
RELN		0.0505829	1.78535e-05	-0.471582	0.130975	-0.0749735	1.29022e-06		0.171521	0.709	1.34519	0.000514	1.07449	0.00112
RIC3		-1.01294	3.9194e-19	-0.914229	4.96841e-24	-0.86996	1.05927e-18		0.297662	0.778	-0.533086	0.706	-0.6268	0.512
RILPL2		0.623693	0.00013486	0.313479	0.000520972	0.0128477	0.179821		0.562541	0.337	-1.04247	0.126	-0.788966	0.199
RNF181		1.72654	5.25532e-91	0.802574	2.64925e-57	0.539891	1.83127e-22		0.14435	0.79	1.23937	0.00235	1.14332	0.00128
ROBO1		0.86436	4.11333e-34	0.696608	2.13305e-76	1.08427	3.03083e-90		0.47725	0.0353	1.08135	0.000285	1.26562	7.22e-06
ROGDI		0.500119	0.00191777	0.24971	0.0160754	-0.80872	8.08702e-08		0.147542	0.793	1.08613	0.00893	1.18541	0.00123
RPAIN		-0.30011	0.0543926	-0.850035	2.03723e-29	-0.895635	1.41134e-22		0.0776469	0.913	-1.36068	0.00227	-1.05983	0.0057
RPS2		1.81791	3.13046e-40	0.328974	4.80554e-06	0.590973	1.01857e-11		0.231658	0.75	-1.6843	0.00318	-0.0518774	0.964
RRBP1		0.772528	4.90528e-07	0.514755	2.74694e-07	0.514207	5.71209e-06		-0.226894	0.752	0.889607	0.153	1.22159	0.0122
S100A1		0.831312	1.29451e-22	0.275714	2.36715e-26	0.112447	2.88147e-06		-0.484217	0.0435	-1.24427	0.000121	-1.12276	5.82e-05
SAMD10		1.26501	3.06026e-14	-0.0123901	0.333157	0.456775	2.43193e-05		-0.469535	0.369	0.695905	0.302	1.22556	0.0099
SAMD14		0.256542	0.406687	-0.646649	3.2533e-09	-0.158837	0.130935		0.33792	0.339	0.660429	0.101	1.47564	3.32e-05
SCARB2		-0.00669262	0.80168	0.728601	3.89188e-15	0.424049	2.62097e-07		0.203058	0.728	-0.876107	0.0731	-1.23905	0.00235
SCN8A		-1.26958	5.21439e-16	-0.511846	5.90186e-08	-0.681286	4.51207e-09		0.526885	0.0127	1.16967	6.93e-05	1.16255	9.32e-06
SDAD1		-0.961248	4.61972e-08	0.559684	2.77792e-08	0.708825	1.32957e-09		-0.380387	0.53	0.660186	0.373	1.15041	0.0216
SEC24A		-1.43582	7.79818e-15	-0.114229	0.403187	-0.322104	0.0727949		-0.695756	0.0771	1.02283	0.0381	0.723864	0.108
SENP3		1.01683	1.99888e-10	0.259085	0.0167005	0.505447	1.06811e-05		-0.628072	0.215	1.06903	0.078	0.914764	0.0832
SERINC2		0.689555	2.32092e-05	0.412788	5.30715e-05	-0.0461609	0.305861		-0.385005	0.161	-1.18383	0.000406	-1.18034	7.4e-05
SERPINA12		0.0505277	0.230771	0.118505	0.000527997	-0.246768	0.000346321		-0.903421	0.0352	0.575482	0.432	0.561457	0.327
SFT2D2		0.187937	0.135234	0.297489	0.000382658	0.750757	8.42651e-12		-0.174941	0.775	0.854947	0.0793	1.48254	0.000357
SIDT1		-0.227907	0.92621	-0.21343	0.360894	0.364746	9.75765e-10		0.330302	0.104	1.21126	2.15e-05	1.28968	9.78e-07
SIK3		-1.0845	1.45213e-11	-0.580415	1.5081e-09	-0.745433	2.52137e-12		1.15031	0.00159	0.548314	0.33	-0.151784	0.832
SIPA1L1		-1.34392	2.89579e-13	-0.27261	0.0390099	-0.440904	0.00585106		-0.93809	0.0463	-0.234252	0.856	0.634358	0.304
SLC16A7		-0.28957	0.504356	-0.131538	0.277605	-0.0932006	0.172729		0.604688	0.00239	0.975319	0.000189	1.30386	8.81e-07
SLC17A9		-0.914771	2.56263e-22	-0.862436	6.13642e-53	-0.864684	5.2971e-40		-0.148726	0.842	1.10215	0.0366	1.08146	0.0167
SLC24A3		-0.658052	0.0565259	-0.620125	0.000367024	-0.195391	0.250129		0.344687	0.251	1.30547	0.000227	1.15177	0.000158
SLC30A9		-0.0978531	0.890826	0.44928	1.68337e-06	0.626998	3.35739e-10		-1.18875	0.000748	-0.0978583	0.927	-0.322011	0.534
SLC39A13		0.914137	1.14167e-05	0.0726845	0.497333	0.302098	0.00316856		0.0264899	0.974	1.21778	0.00509	1.13935	0.00267
SLC45A4		0.759929	2.13072e-11	0.157857	3.58508e-05	1.08046	3.81499e-40		-1.18124	0.00654	-0.466808	0.579	0.315035	0.67
SLC48A1		1.08348	2.92935e-15	0.541482	7.72008e-09	0.286015	4.6678e-06		0.505619	0.0237	1.0158	0.000497	1.28069	5.79e-06
SLC6A9		0.345727	0.384462	0.0204913	0.391853	0.527544	0.000282901		0.436572	0.0877	1.18106	0.000288	1.19275	4.57e-05
SMPDL3A		0.000785268	0.387548	0.494633	4.59639e-09	0.0613126	0.0114096		0.707397	0.177	-0.826306	0.254	-0.53624	0.441
SMUG1		1.73938	1.51719e-32	0.320759	0.000162251	0.176293	0.0446608		-0.084806	0.924	-1.81194	0.000948	-0.131411	0.886
SNTB1		0.701049	1.34687e-06	0.481454	8.99738e-08	0.108888	0.00236348		-0.546639	0.353	0.727025	0.364	1.17878	0.0319
SORT1		0.854544	1.23318e-10	0.836743	1.4889e-28	0.946846	5.20286e-25		-1.17165	0.000495	-0.579041	0.213	-0.100196	0.883
SPRN		-0.113081	0.0230141	-0.901633	2.89823e-43	-0.96479	1.68857e-36		0.0286932	0.98	-0.664062	0.433	-1.20284	0.0285
SRXN1		1.02681	1.24738e-14	0.56765	6.13269e-16	0.723422	5.7258e-16		0.107294	0.864	1.11197	0.00826	1.18551	0.00141
SSTR1		-0.76263	0.183701	-0.347739	0.604802	-0.693998	0.0004967		-1.06338	0.0423	-0.360507	0.774	0.570331	0.448
STT3A		1.03086	1.57548e-17	0.808976	1.3888e-28	1.02084	1.54263e-35		-1.19999	1.02e-05	-0.545984	0.0711	-0.45971	0.0823
SYNJ2		-0.131063	0.846332	0.36259	3.08563e-06	0.958152	5.6752e-23		-0.441558	0.451	0.706926	0.339	0.957213	0.071
SYTL2		-1.49042	7.51106e-31	-0.737	2.04979e-18	-0.493322	3.69501e-07		0.0137105	0.994	1.39718	0.138	-0.682565	0.503
TBC1D14		-1.13968	3.52454e-09	-0.453238	0.000186333	-0.0460757	0.943558		1.11594	0.0515	0.0233222	0.993	-0.0880122	0.949
TBC1D2B		-1.34205	1.99995e-40	-0.647636	1.32696e-22	-0.965414	5.12513e-41		0.64345	0.000668	0.831848	0.000411	1.37397	1.1e-07
THSD4		-1.01152	0.0229051	-0.241871	0.35936	-0.212347	3.82485e-05		0.113307	0.628	1.36719	0.00023	1.08346	0.000657
TKFC		-0.210147	0.0186598	0.481808	0.00112154	-0.662202	4.75962e-09		-0.450947	0.435	1.04869	0.0881	0.719595	0.211
TMC6		0.607769	3.40302e-13	-0.475167	0.025349	0.459754	2.28992e-10		0.436704	0.108	1.11625	0.000876	1.22144	6.02e-05
TMEM167A		0.538481	0.000506069	0.52035	3.84459e-07	0.612342	4.6055e-09		-0.98402	0.0753	0.0973799	0.959	0.876165	0.188
TMEM179B		1.42376	5.64102e-47	0.848537	2.05852e-46	0.517826	6.76276e-16		-0.0731979	0.918	-1.40461	0.00156	-0.971428	0.0108
TMEM54		1.02899	1.15122e-22	0.048465	0.00315041	0.392282	8.56373e-09		0.344604	0.279	1.21843	0.000692	1.14419	0.000284
TMEM63A		-0.377763	0.0640806	-0.506633	0.000187279	-0.543874	0.000737716		-0.607347	0.00131	-1.14998	2.14e-05	-1.15645	1.89e-06
TMEM8A		0.894327	1.3558e-07	0.331607	0.000128605	0.137252	0.0413133		-0.551392	0.0159	-0.856651	0.00316	-1.35057	4.07e-06
TNFRSF18		1.57852	1.25132e-32	0.277536	8.83343e-06	0.627034	1.60737e-12		0.468557	0.0535	1.26167	0.000112	1.08821	9.04e-05
TNIK		-0.538811	0.274761	-0.642655	0.00159022	-0.0154496	0.0299168		0.372402	0.231	1.14578	0.00132	1.20226	0.000164
TNNC1		0.378317	0.0021034	-0.399271	0.724094	0.106446	1.37183e-10		0.295544	0.384	1.25798	0.000525	1.13672	0.000321
TOR1AIP1		-0.250233	0.695847	0.702626	5.59762e-20	0.447156	6.91597e-08		0.356378	0.56	-1.03557	0.0825	-0.88713	0.0881
TRIM24		0.642271	1.93745e-07	0.725903	1.29851e-22	0.898587	7.4412e-32		0.460205	0.0615	0.88504	0.00381	1.38122	5.93e-06
TRMT1		0.768657	5.26899e-08	-0.63689	1.94948e-08	-0.389041	0.0214365		-0.493121	0.38	0.669241	0.378	0.985122	0.0615
TRMT112		1.63959	3.77375e-93	0.813595	4.00001e-66	0.689022	4.80262e-38		-0.0210606	0.982	-1.44719	0.00287	-0.783616	0.0744
TRPM4		0.261057	0.00151046	-0.332261	0.0400231	-0.508155	0.0954024		0.150239	0.818	1.19636	0.00996	1.19295	0.00328
TTC3		-0.860815	0.000291641	-0.439154	0.000678187	0.0234831	0.290517		0.27056	0.152	1.00928	0.0025	1.36203	1.52e-05
TUBG2		-0.643352	1.16507e-05	-0.803959	5.75608e-21	-0.78511	1.75458e-15		0.512345	0.017	1.18052	7.41e-05	1.17445	1.02e-05
TUSC1		-0.298402	0.281991	-0.407042	0.0216974	-0.745198	2.9835e-05		0.840171	0.113	-0.27534	0.841	-1.05264	0.0693
TXNDC9		1.26267	2.41812e-27	0.731279	6.37864e-23	0.9077	6.66248e-28		-1.22162	0.00315	-0.569562	0.403	0.243943	0.744
UBR7		0.312105	0.00696444	0.817722	1.36752e-28	0.910404	8.50986e-30		0.14236	0.86	-1.06983	0.0607	-1.0607	0.0285
UCK2		1.22882	4.32209e-25	0.615969	4.89968e-19	0.998418	1.16279e-38		0.964653	0.0239	-0.591883	0.411	-0.332558	0.641
UGT1A10		1.49935	1.86992e-32	0.575234	4.79976e-32	0.577561	1.81641e-38		-0.442407	0.132	-1.15451	0.0012	-1.23672	0.000112
UGT1A7		0.750718	1.29936e-30	-0.303095	0.000409378	-0.219101	0.002331		-0.442407	0.132	-1.15451	0.0012	-1.23672	0.000112
UGT1A8		0.614603	6.97258e-06	-0.585796	2.03407e-06	-0.798037	0.000507418		-0.442407	0.132	-1.15451	0.0012	-1.23672	0.000112
UGT1A9		0.117105	0.00239366	0.29812	3.87697e-09	-0.316811	0.0105572		-0.442407	0.132	-1.15451	0.0012	-1.23672	0.000112
USP22		0.299203	0.0423671	-0.155937	0.759021	0.437124	2.7947e-05		1.21167	0.000325	0.609107	0.168	0.146599	0.812
UST		-0.685324	3.58346e-05	-0.149306	4.6923e-07	-0.327886	0.873969		0.930408	0.00998	1.16211	0.0102	0.0450641	0.96
VIL1		0.741455	1.51245e-11	0.194974	1.08511e-07	0.821979	6.59289e-20		0.359849	0.133	0.694839	0.0143	1.49771	9.78e-07
VPS35L		-0.777155	0.0280948	0.394292	2.59373e-05	-0.196588	0.317623		-1.0322	0.00336	-1.04241	0.017	-0.134359	0.85
WASHC3		0.75125	3.47569e-11	0.955986	3.84869e-42	0.213764	0.000256493		0.248578	0.741	-1.22222	0.0449	-1.11319	0.0343
WDR20		-1.03853	4.14853e-07	-0.231476	0.112265	-0.241381	0.466763		-0.683041	0.000443	-1.37552	2.01e-06	-0.90852	3.13e-05
WDR45		0.911269	8.49867e-09	0.0244163	0.661411	-0.714094	8.60631e-07		-0.241302	0.534	-0.931246	0.0103	-1.39777	4.57e-05
YAP1		-1.22263	4.28646e-10	-0.337393	0.0200329	0.184368	0.215874		-0.423216	0.456	0.78639	0.235	1.08128	0.0296
ZFAND2B		1.56849	3.78844e-32	-0.209028	0.150321	-0.628029	1.27384e-07		-0.265918	0.347	-1.40323	4.17e-05	-1.09666	9.05e-05
ZNF579		0.998349	7.4626e-18	-0.554938	1.29776e-05	0.00395984	0.243057		0.230159	0.628	1.14859	0.0059	1.21782	0.000968
ZNF791		-1.01997	2.66205e-09	-0.681765	6.80293e-13	-0.55096	4.64199e-06		-0.29118	0.753	-0.982913	0.25	1.07566	0.11
